# Supplementary material for: Bis(2,6-diamino­pyridinium) hydrogen phthalate nitrate monohydrate
Source: Acta Crystallogr Sect E Struct Rep Online. 2010 Feb 6;66(Pt 3):o551. doi: 10.1107/S1600536810004150 (PMC2983748; doi:10.1107/S1600536810004150)
Supplement: Supplementary file 1 [file e-66-0o551-sup1.cif]

##############################################################################
###                                                                        ###
###        Electronic paper (Acta Crystallographica Section E)             ###
###                                                                        ###
##############################################################################
#                                                                            #
# This CIF contains the data in a paper accepted for publication in Acta     #
# Crystallographica Section E. It conforms to the requirements of Notes      #
# for Authors for Section E, and has been peer reviewed under the auspices   #
# of the IUCr Commission on Journals.                                        #
#                                                                            #
# Full details of the Crystallographic Information File format               #
# are given in the paper "The Crystallographic Information File (CIF):       #
# a New Standard Archive File for Crystallography" by S. R. Hall, F. H.      #
# Allen and I. D. Brown [Acta Cryst. (1991), A47, 655-685].                  #
#                                                                            #
# The current version of the core CIF dictionary is obtainable from          #
# ftp://ftp.iucr.org/pub/cif_core.dic. The current version number is 2.4.    #
#                                                                            #
# Software is freely available for graphical display of the structure(s) in  #
# this CIF.  For information consult the CIF home page http://www.iucr.org/  #
# cif/home.html                                                              #
#                                                                            #
# This file may be used for bona fide research purposes within the           #
# scientific community so long as proper attribution is given to the journal # 
# article from which it was obtained.                                        #
#                                                                            #
##############################################################################
                                             
data_I
_audit_creation_method     SHELXL-97
_chemical_name_systematic
;
Bis(2,6-diaminopyridinium) hydrogen phthalate nitrate monohydrate
;
_chemical_name_common     ?
_chemical_formula_moiety     '2(C5 H8 N3 +), C8 H5 O4 -, N O3 -, H2 O'
_chemical_formula_sum     'C18 H23 N7 O8'
_chemical_formula_iupac     '2C5 H8 N3 +, C8 H5 O4 -, N O3 -, H2 O'
_chemical_formula_weight     465.43
_chemical_melting_point     ?
_symmetry_cell_setting     Monoclinic
_symmetry_space_group_name_H-M     'C c'
_symmetry_space_group_name_Hall     'C -2yc'
loop_
    _symmetry_equiv_pos_as_xyz
    'x, y, z'
    'x, -y, z+1/2'
    'x+1/2, y+1/2, z'
    'x+1/2, -y+1/2, z+1/2'
_cell_length_a     3.6923(3)
_cell_length_b     37.857(3)
_cell_length_c     14.8415(10)
_cell_angle_alpha     90.00
_cell_angle_beta     95.111(2)
_cell_angle_gamma     90.00
_cell_volume     2066.3(3)
_cell_formula_units_Z     4
_cell_measurement_reflns_used     5008
_cell_measurement_theta_min     2.15
_cell_measurement_theta_max     27.15
_cell_measurement_temperature     120(2)
_exptl_crystal_description     prism
_exptl_crystal_colour     colorless
_exptl_crystal_size_max     0.29
_exptl_crystal_size_mid     0.26
_exptl_crystal_size_min     0.22
_exptl_crystal_density_diffrn     1.496
_exptl_crystal_density_meas     ?
_exptl_crystal_density_method     'not measured'
_exptl_crystal_F_000     976
_exptl_absorpt_coefficient_mu     0.120
_exptl_absorpt_correction_type     multi-scan
_exptl_absorpt_process_details     '(SADABS; Sheldrick, 1996)'
_exptl_absorpt_correction_T_min     0.9661
_exptl_absorpt_correction_T_max     0.9741
_exptl_special_details
;
;
_diffrn_ambient_temperature     120(2)
_diffrn_radiation_type     MoK\a
_diffrn_radiation_wavelength     0.71073
_diffrn_radiation_source     'fine-focus sealed tube'
_diffrn_radiation_monochromator     graphite
_diffrn_measurement_device_type     'Bruker SMART 1000'
_diffrn_measurement_method     '\f and \w scans'
_diffrn_detector_area_resol_mean     ?
_diffrn_reflns_number     15097
_diffrn_reflns_av_R_equivalents     0.0338
_diffrn_reflns_av_sigmaI/netI     0.0290
_diffrn_reflns_theta_min     1.75
_diffrn_reflns_theta_max     29.00
_diffrn_reflns_theta_full     29.00
_diffrn_measured_fraction_theta_max     1.000
_diffrn_measured_fraction_theta_full     1.000
_diffrn_reflns_limit_h_min     -5
_diffrn_reflns_limit_h_max     5
_diffrn_reflns_limit_k_min     -50
_diffrn_reflns_limit_k_max     49
_diffrn_reflns_limit_l_min     -20
_diffrn_reflns_limit_l_max     20
_diffrn_standards_number     ?
_diffrn_standards_interval_count     ?
_diffrn_standards_interval_time     ?
_diffrn_standards_decay_%     ?
_refine_special_details
;
Refinement of <i>F</i>^2^ against ALL reflections. The weighted <i>R</i>-factor
wR and goodness of fit <i>S</i> are based on <i>F</i>^2^, conventional
<i>R</i>-factors <i>R</i> are based on <i>F</i>, with <i>F</i> set to zero for
negative <i>F</i>^2^. The threshold expression of <i>F</i>^2^ >
\s(<i>F</i>^2^) is used only for calculating <i>R</i>-factors(gt) etc. and is
not relevant to the choice of reflections for refinement. <i>R</i>-factors
based on <i>F</i>^2^ are statistically about twice as large as those based on
<i>F</i>, and <i>R</i>- factors based on ALL data will be even larger.
;
_reflns_number_total     2737
_reflns_number_gt     2309
_reflns_threshold_expression     'I>2\s(I)'
_refine_ls_structure_factor_coef     Fsqd
_refine_ls_matrix_type     full
_refine_ls_R_factor_all     0.0549
_refine_ls_R_factor_gt     0.0457
_refine_ls_wR_factor_gt     0.0887
_refine_ls_wR_factor_ref     0.0926
_refine_ls_goodness_of_fit_ref     1.005
_refine_ls_restrained_S_all     1.004
_refine_ls_number_reflns     2737
_refine_ls_number_parameters     298
_refine_ls_number_restraints     2
_refine_ls_hydrogen_treatment     constr
_refine_ls_weighting_scheme     calc
_refine_ls_weighting_details
              'calc w=1/[\s^2^(Fo^2^)+(0.02P)^2^+3.5P] where P=(Fo^2^+2Fc^2^)/3'
_atom_sites_solution_hydrogens     mixed
_atom_sites_solution_primary     direct
_atom_sites_solution_secondary     difmap
_refine_ls_shift/su_max     0.000
_refine_ls_shift/su_mean     0.000
_refine_diff_density_max     0.256
_refine_diff_density_min     -0.191
_refine_ls_extinction_method     none
_refine_ls_extinction_coef     ?
loop_
    _atom_type_symbol
    _atom_type_description
    _atom_type_scat_dispersion_real
    _atom_type_scat_dispersion_imag
    _atom_type_scat_source
    'C' 'C' 0.0033 0.0000
                         'International Tables Vol C Tables 4.2.6.8 and 6.1.1.4'
    'H' 'H' 0.0000 0.0000
                         'International Tables Vol C Tables 4.2.6.8 and 6.1.1.4'
    'N' 'N' 0.0061 0.0000
                         'International Tables Vol C Tables 4.2.6.8 and 6.1.1.4'
    'O' 'O' 0.0106 0.0000
                         'International Tables Vol C Tables 4.2.6.8 and 6.1.1.4'
_computing_data_collection     'SMART (Bruker, 1998)'
_computing_cell_refinement     'SAINT-Plus (Bruker, 1998)'
_computing_data_reduction     'SAINT-Plus (Bruker, 1998)'
_computing_structure_solution     'SHELXTL (Sheldrick, 2008)'
_computing_structure_refinement     'SHELXTL (Sheldrick, 2008)'
_computing_molecular_graphics     'SHELXTL (Sheldrick, 2008)'
_computing_publication_material     'SHELXTL (Sheldrick, 2008)'
loop_
    _atom_site_type_symbol
    _atom_site_label
    _atom_site_fract_x
    _atom_site_fract_y
    _atom_site_fract_z
    _atom_site_U_iso_or_equiv
    _atom_site_adp_type
    _atom_site_calc_flag
    _atom_site_refinement_flags
    _atom_site_occupancy
    _atom_site_disorder_assembly
    _atom_site_disorder_group
    N N1 0.6231(8) 0.17540(6) 0.49397(18) 0.0283(6) Uani d . 1 . .
    H H1NA 0.4475 0.1658 0.4557 0.034 Uiso d R 1 . .
    H H1NB 0.6041 0.1721 0.5534 0.034 Uiso d R 1 . .
    N N2 0.6881(7) 0.22109(6) 0.39298(16) 0.0229(5) Uani d . 1 . .
    H H2NA 0.5601 0.2072 0.3525 0.027 Uiso d R 1 . .
    N N3 0.7201(9) 0.26246(7) 0.28055(19) 0.0355(7) Uani d . 1 . .
    H H3NB 0.7787 0.2848 0.2672 0.043 Uiso d R 1 . .
    H H3NA 0.6032 0.2454 0.2473 0.043 Uiso d R 1 . .
    C C1 0.7408(8) 0.20826(8) 0.4790(2) 0.0229(6) Uani d . 1 . .
    C C2 0.9210(9) 0.22967(8) 0.5452(2) 0.0268(6) Uani d . 1 . .
    H H2A 0.9646 0.2217 0.6059 0.032 Uiso calc R 1 . .
    C C3 1.0348(8) 0.26286(8) 0.5202(2) 0.0274(6) Uani d . 1 . .
    H H3A 1.1589 0.2775 0.5649 0.033 Uiso calc R 1 . .
    C C4 0.9751(8) 0.27550(8) 0.4329(2) 0.0269(6) Uani d . 1 . .
    H H4A 1.0539 0.2984 0.4177 0.032 Uiso calc R 1 . .
    C C5 0.7960(8) 0.25365(8) 0.3679(2) 0.0253(6) Uani d . 1 . .
    N N4 0.5267(8) 0.09027(7) 0.51218(19) 0.0296(6) Uani d . 1 . .
    H H4NA 0.6869 0.0988 0.4753 0.036 Uiso d R 1 . .
    H H4NB 0.5352 0.1036 0.5625 0.036 Uiso d R 1 . .
    N N5 0.4276(7) 0.03920(7) 0.42957(18) 0.0258(5) Uani d . 1 . .
    H H5NA 0.5180 0.0520 0.3857 0.031 Uiso d R 1 . .
    N N6 0.3504(8) -0.00825(7) 0.33294(19) 0.0331(6) Uani d . 1 . .
    H H6NB 0.2189 -0.0275 0.3158 0.040 Uiso d R 1 . .
    H H6NA 0.4457 0.0043 0.2893 0.040 Uiso d R 1 . .
    C C6 0.4164(8) 0.05637(8) 0.5096(2) 0.0251(6) Uani d . 1 . .
    C C7 0.2886(9) 0.03842(8) 0.5820(2) 0.0283(6) Uani d . 1 . .
    H H7A 0.2777 0.0497 0.6389 0.034 Uiso calc R 1 . .
    C C8 0.1770(8) 0.00351(9) 0.5693(2) 0.0295(7) Uani d . 1 . .
    H H8A 0.0886 -0.0090 0.6184 0.035 Uiso calc R 1 . .
    C C9 0.1914(9) -0.01353(9) 0.4870(2) 0.0294(7) Uani d . 1 . .
    H H9A 0.1147 -0.0374 0.4797 0.035 Uiso calc R 1 . .
    C C10 0.3200(8) 0.00492(8) 0.4155(2) 0.0255(6) Uani d . 1 . .
    O O1 0.1534(7) 0.15535(7) 0.33076(16) 0.0377(6) Uani d . 1 . .
    H H1 0.0380 0.1279 0.3375 0.057 Uiso d R 1 . .
    O O2 0.3398(7) 0.19199(6) 0.23096(17) 0.0367(6) Uani d . 1 . .
    O O3 -0.1237(7) 0.09909(7) 0.34030(16) 0.0388(6) Uani d . 1 . .
    O O4 -0.3587(7) 0.05715(7) 0.25269(18) 0.0429(6) Uani d . 1 . .
    C C11 0.1856(8) 0.16417(8) 0.2484(2) 0.0269(6) Uani d . 1 . .
    C C12 0.0332(7) 0.14044(8) 0.1715(2) 0.0204(6) Uani d . 1 . .
    C C13 0.0674(8) 0.15452(8) 0.0853(2) 0.0232(6) Uani d . 1 . .
    H H13A 0.1735 0.1773 0.0811 0.028 Uiso calc R 1 . .
    C C14 -0.0452(8) 0.13698(8) 0.0067(2) 0.0263(6) Uani d . 1 . .
    H H14A -0.0135 0.1472 -0.0505 0.032 Uiso calc R 1 . .
    C C15 -0.2063(8) 0.10402(8) 0.0126(2) 0.0273(6) Uani d . 1 . .
    H H15A -0.2905 0.0916 -0.0409 0.033 Uiso calc R 1 . .
    C C16 -0.2436(8) 0.08934(8) 0.0964(2) 0.0248(6) Uani d . 1 . .
    H H16A -0.3498 0.0666 0.0994 0.030 Uiso calc R 1 . .
    C C17 -0.1311(8) 0.10676(8) 0.1768(2) 0.0225(6) Uani d . 1 . .
    C C18 -0.2081(9) 0.08613(9) 0.2609(2) 0.0295(7) Uani d . 1 . .
    N N7 0.5255(8) 0.14787(7) 0.72886(18) 0.0307(6) Uani d . 1 . .
    O O5 0.4868(8) 0.17644(6) 0.68613(17) 0.0419(6) Uani d . 1 . .
    O O6 0.6450(7) 0.12132(6) 0.69036(16) 0.0392(6) Uani d . 1 . .
    O O7 0.4512(7) 0.14595(6) 0.80893(16) 0.0380(6) Uani d . 1 . .
    O O1W 0.0932(8) 0.07824(6) 0.81011(18) 0.0400(6) Uani d . 1 . .
    H H1WA -0.0387 0.0932 0.7797 0.060 Uiso d R 1 . .
    H H1WB 0.2333 0.0959 0.8075 0.060 Uiso d R 1 . .
loop_
    _atom_site_aniso_label
    _atom_site_aniso_U_11
    _atom_site_aniso_U_22
    _atom_site_aniso_U_33
    _atom_site_aniso_U_12
    _atom_site_aniso_U_13
    _atom_site_aniso_U_23
    N1 0.0383(15) 0.0226(13) 0.0237(13) -0.0027(11) 0.0010(11) 0.0000(10)
    N2 0.0276(13) 0.0200(12) 0.0211(12) -0.0015(10) 0.0019(10) -0.0023(10)
    N3 0.0520(18) 0.0264(14) 0.0270(14) -0.0091(13) -0.0020(13) 0.0015(11)
    C1 0.0223(14) 0.0206(14) 0.0261(15) 0.0022(11) 0.0042(11) -0.0003(11)
    C2 0.0310(16) 0.0269(15) 0.0221(14) 0.0018(13) -0.0002(12) -0.0017(12)
    C3 0.0277(16) 0.0256(15) 0.0285(16) 0.0016(12) -0.0001(12) -0.0091(12)
    C4 0.0264(15) 0.0223(15) 0.0324(16) -0.0007(12) 0.0044(12) -0.0023(13)
    C5 0.0285(15) 0.0226(15) 0.0254(15) 0.0014(12) 0.0056(12) 0.0002(12)
    N4 0.0385(15) 0.0230(13) 0.0276(13) -0.0039(11) 0.0042(11) -0.0019(10)
    N5 0.0293(13) 0.0210(12) 0.0273(13) -0.0020(10) 0.0030(10) 0.0032(10)
    N6 0.0440(17) 0.0260(14) 0.0295(14) -0.0065(12) 0.0047(12) -0.0026(11)
    C6 0.0248(15) 0.0225(14) 0.0282(15) 0.0034(11) 0.0025(12) 0.0022(12)
    C7 0.0304(16) 0.0299(16) 0.0247(15) 0.0028(13) 0.0038(12) 0.0012(13)
    C8 0.0273(16) 0.0299(17) 0.0318(16) 0.0018(13) 0.0053(13) 0.0099(13)
    C9 0.0306(17) 0.0255(15) 0.0322(16) -0.0006(13) 0.0035(13) 0.0053(13)
    C10 0.0239(14) 0.0231(15) 0.0292(16) 0.0027(12) 0.0016(11) 0.0030(12)
    O1 0.0485(15) 0.0380(13) 0.0262(12) -0.0022(11) 0.0012(10) -0.0044(10)
    O2 0.0404(14) 0.0301(12) 0.0397(14) -0.0112(10) 0.0042(11) -0.0086(10)
    O3 0.0516(16) 0.0393(14) 0.0259(12) -0.0030(12) 0.0065(11) 0.0062(11)
    O4 0.0471(15) 0.0370(14) 0.0444(15) -0.0143(12) 0.0021(12) 0.0138(12)
    C11 0.0233(15) 0.0267(15) 0.0307(16) 0.0016(12) 0.0028(12) -0.0067(13)
    C12 0.0178(13) 0.0211(13) 0.0224(13) 0.0033(10) 0.0010(10) -0.0017(11)
    C13 0.0225(14) 0.0206(13) 0.0269(14) 0.0023(11) 0.0040(11) 0.0025(12)
    C14 0.0276(16) 0.0293(15) 0.0224(14) 0.0060(12) 0.0039(12) 0.0036(12)
    C15 0.0258(15) 0.0299(16) 0.0257(15) 0.0043(12) -0.0012(12) -0.0067(12)
    C16 0.0226(15) 0.0195(13) 0.0316(16) 0.0001(11) -0.0014(12) -0.0008(12)
    C17 0.0212(14) 0.0238(14) 0.0232(14) 0.0028(11) 0.0049(11) 0.0007(11)
    C18 0.0257(16) 0.0310(16) 0.0318(16) 0.0052(13) 0.0021(12) 0.0072(13)
    N7 0.0372(16) 0.0307(14) 0.0239(14) 0.0012(12) 0.0004(11) -0.0044(11)
    O5 0.0644(18) 0.0302(13) 0.0324(13) 0.0097(12) 0.0118(12) 0.0070(10)
    O6 0.0564(16) 0.0311(13) 0.0299(13) 0.0120(11) 0.0019(11) -0.0063(10)
    O7 0.0551(17) 0.0352(14) 0.0243(11) -0.0027(12) 0.0071(11) -0.0020(10)
    O1W 0.0516(16) 0.0255(12) 0.0431(14) 0.0061(11) 0.0053(12) 0.0075(10)
_geom_special_details
;
All esds (except the esd in the dihedral angle between two l.s. planes) are
estimated using the full covariance matrix. The cell esds are taken into
account individually in the estimation of esds in distances, angles and
torsion angles; correlations between esds in cell parameters are only used
when they are defined by crystal symmetry. An approximate (isotropic)
treatment of cell esds is used for estimating esds involving l.s. planes.
;
loop_
    _geom_bond_atom_site_label_1
    _geom_bond_atom_site_label_2
    _geom_bond_site_symmetry_2
    _geom_bond_distance
    _geom_bond_publ_flag
    N1 C1 . 1.343(4) ?
    N1 H1NA . 0.8999 ?
    N1 H1NB . 0.9001 ?
    N2 C5 . 1.358(4) ?
    N2 C1 . 1.364(4) ?
    N2 H2NA . 0.9000 ?
    N3 C5 . 1.343(4) ?
    N3 H3NB . 0.8998 ?
    N3 H3NA . 0.8998 ?
    C1 C2 . 1.396(4) ?
    C2 C3 . 1.386(4) ?
    C2 H2A . 0.9500 ?
    C3 C4 . 1.379(4) ?
    C3 H3A . 0.9500 ?
    C4 C5 . 1.393(4) ?
    C4 H4A . 0.9500 ?
    N4 C6 . 1.346(4) ?
    N4 H4NA . 0.9000 ?
    N4 H4NB . 0.9001 ?
    N5 C6 . 1.358(4) ?
    N5 C10 . 1.368(4) ?
    N5 H5NA . 0.9000 ?
    N6 C10 . 1.336(4) ?
    N6 H6NB . 0.8996 ?
    N6 H6NA . 0.8999 ?
    C6 C7 . 1.389(4) ?
    C7 C8 . 1.392(5) ?
    C7 H7A . 0.9500 ?
    C8 C9 . 1.386(5) ?
    C8 H8A . 0.9500 ?
    C9 C10 . 1.390(4) ?
    C9 H9A . 0.9500 ?
    O1 C11 . 1.283(4) ?
    O1 H1 . 1.1299 ?
    O2 C11 . 1.235(4) ?
    O3 C18 . 1.289(4) ?
    O3 H1 . 1.2468 ?
    O4 C18 . 1.231(4) ?
    C11 C12 . 1.520(4) ?
    C12 C13 . 1.402(4) ?
    C12 C17 . 1.417(4) ?
    C13 C14 . 1.374(4) ?
    C13 H13A . 0.9500 ?
    C14 C15 . 1.389(5) ?
    C14 H14A . 0.9500 ?
    C15 C16 . 1.381(4) ?
    C15 H15A . 0.9500 ?
    C16 C17 . 1.393(4) ?
    C16 H16A . 0.9500 ?
    C17 C18 . 1.520(4) ?
    N7 O7 . 1.245(3) ?
    N7 O6 . 1.255(3) ?
    N7 O5 . 1.256(4) ?
    O1W H1WA . 0.8497 ?
    O1W H1WB . 0.8496 ?
loop_
    _geom_angle_atom_site_label_1
    _geom_angle_atom_site_label_2
    _geom_angle_atom_site_label_3
    _geom_angle_site_symmetry_1
    _geom_angle_site_symmetry_3
    _geom_angle
    _geom_angle_publ_flag
    C1 N1 H1NA . . 119.7 ?
    C1 N1 H1NB . . 110.2 ?
    H1NA N1 H1NB . . 116.7 ?
    C5 N2 C1 . . 124.0(3) ?
    C5 N2 H2NA . . 119.7 ?
    C1 N2 H2NA . . 116.2 ?
    C5 N3 H3NB . . 114.3 ?
    C5 N3 H3NA . . 113.5 ?
    H3NB N3 H3NA . . 131.9 ?
    N1 C1 N2 . . 117.6(3) ?
    N1 C1 C2 . . 124.3(3) ?
    N2 C1 C2 . . 118.1(3) ?
    C3 C2 C1 . . 118.4(3) ?
    C3 C2 H2A . . 120.8 ?
    C1 C2 H2A . . 120.8 ?
    C4 C3 C2 . . 122.6(3) ?
    C4 C3 H3A . . 118.7 ?
    C2 C3 H3A . . 118.7 ?
    C3 C4 C5 . . 118.1(3) ?
    C3 C4 H4A . . 120.9 ?
    C5 C4 H4A . . 120.9 ?
    N3 C5 N2 . . 116.7(3) ?
    N3 C5 C4 . . 124.5(3) ?
    N2 C5 C4 . . 118.8(3) ?
    C6 N4 H4NA . . 122.5 ?
    C6 N4 H4NB . . 123.2 ?
    H4NA N4 H4NB . . 109.1 ?
    C6 N5 C10 . . 123.8(3) ?
    C6 N5 H5NA . . 114.7 ?
    C10 N5 H5NA . . 121.5 ?
    C10 N6 H6NB . . 118.3 ?
    C10 N6 H6NA . . 122.2 ?
    H6NB N6 H6NA . . 117.4 ?
    N4 C6 N5 . . 116.7(3) ?
    N4 C6 C7 . . 124.5(3) ?
    N5 C6 C7 . . 118.8(3) ?
    C6 C7 C8 . . 118.5(3) ?
    C6 C7 H7A . . 120.8 ?
    C8 C7 H7A . . 120.8 ?
    C9 C8 C7 . . 121.8(3) ?
    C9 C8 H8A . . 119.1 ?
    C7 C8 H8A . . 119.1 ?
    C8 C9 C10 . . 118.8(3) ?
    C8 C9 H9A . . 120.6 ?
    C10 C9 H9A . . 120.6 ?
    N6 C10 N5 . . 116.6(3) ?
    N6 C10 C9 . . 125.1(3) ?
    N5 C10 C9 . . 118.3(3) ?
    C11 O1 H1 . . 113.1 ?
    C18 O3 H1 . . 112.4 ?
    O2 C11 O1 . . 120.4(3) ?
    O2 C11 C12 . . 119.5(3) ?
    O1 C11 C12 . . 120.1(3) ?
    C13 C12 C17 . . 117.8(3) ?
    C13 C12 C11 . . 113.8(3) ?
    C17 C12 C11 . . 128.5(3) ?
    C14 C13 C12 . . 123.1(3) ?
    C14 C13 H13A . . 118.5 ?
    C12 C13 H13A . . 118.5 ?
    C13 C14 C15 . . 118.7(3) ?
    C13 C14 H14A . . 120.7 ?
    C15 C14 H14A . . 120.7 ?
    C16 C15 C14 . . 119.7(3) ?
    C16 C15 H15A . . 120.1 ?
    C14 C15 H15A . . 120.1 ?
    C15 C16 C17 . . 122.3(3) ?
    C15 C16 H16A . . 118.8 ?
    C17 C16 H16A . . 118.8 ?
    C16 C17 C12 . . 118.4(3) ?
    C16 C17 C18 . . 113.4(3) ?
    C12 C17 C18 . . 128.3(3) ?
    O4 C18 O3 . . 120.0(3) ?
    O4 C18 C17 . . 119.5(3) ?
    O3 C18 C17 . . 120.5(3) ?
    O7 N7 O6 . . 120.3(3) ?
    O7 N7 O5 . . 120.5(3) ?
    O6 N7 O5 . . 119.2(3) ?
    H1WA O1W H1WB . . 76.9 ?
loop_
    _geom_torsion_atom_site_label_1
    _geom_torsion_atom_site_label_2
    _geom_torsion_atom_site_label_3
    _geom_torsion_atom_site_label_4
    _geom_torsion_site_symmetry_1
    _geom_torsion_site_symmetry_2
    _geom_torsion_site_symmetry_3
    _geom_torsion_site_symmetry_4
    _geom_torsion
    _geom_torsion_publ_flag
    C5 N2 C1 N1 . . . . -179.3(3) ?
    C5 N2 C1 C2 . . . . -0.9(4) ?
    N1 C1 C2 C3 . . . . 178.7(3) ?
    N2 C1 C2 C3 . . . . 0.4(4) ?
    C1 C2 C3 C4 . . . . 0.4(5) ?
    C2 C3 C4 C5 . . . . -0.6(5) ?
    C1 N2 C5 N3 . . . . -179.3(3) ?
    C1 N2 C5 C4 . . . . 0.7(4) ?
    C3 C4 C5 N3 . . . . -179.9(3) ?
    C3 C4 C5 N2 . . . . 0.1(4) ?
    C10 N5 C6 N4 . . . . -179.0(3) ?
    C10 N5 C6 C7 . . . . 0.0(4) ?
    N4 C6 C7 C8 . . . . 178.8(3) ?
    N5 C6 C7 C8 . . . . -0.1(4) ?
    C6 C7 C8 C9 . . . . 0.2(5) ?
    C7 C8 C9 C10 . . . . -0.2(5) ?
    C6 N5 C10 N6 . . . . -179.5(3) ?
    C6 N5 C10 C9 . . . . 0.0(4) ?
    C8 C9 C10 N6 . . . . 179.6(3) ?
    C8 C9 C10 N5 . . . . 0.1(4) ?
    O2 C11 C12 C13 . . . . -3.8(4) ?
    O1 C11 C12 C13 . . . . 176.1(3) ?
    O2 C11 C12 C17 . . . . 175.6(3) ?
    O1 C11 C12 C17 . . . . -4.5(5) ?
    C17 C12 C13 C14 . . . . -1.0(4) ?
    C11 C12 C13 C14 . . . . 178.5(3) ?
    C12 C13 C14 C15 . . . . 1.1(4) ?
    C13 C14 C15 C16 . . . . -1.2(4) ?
    C14 C15 C16 C17 . . . . 1.3(5) ?
    C15 C16 C17 C12 . . . . -1.2(4) ?
    C15 C16 C17 C18 . . . . 178.4(3) ?
    C13 C12 C17 C16 . . . . 1.0(4) ?
    C11 C12 C17 C16 . . . . -178.4(3) ?
    C13 C12 C17 C18 . . . . -178.5(3) ?
    C11 C12 C17 C18 . . . . 2.1(5) ?
    C16 C17 C18 O4 . . . . -0.5(4) ?
    C12 C17 C18 O4 . . . . 179.0(3) ?
    C16 C17 C18 O3 . . . . -179.1(3) ?
    C12 C17 C18 O3 . . . . 0.4(5) ?
loop_
    _geom_hbond_atom_site_label_D
    _geom_hbond_atom_site_label_H
    _geom_hbond_atom_site_label_A
    _geom_hbond_site_symmetry_A
    _geom_hbond_distance_DH
    _geom_hbond_distance_HA
    _geom_hbond_distance_DA
    _geom_hbond_angle_DHA
    O1 H1 O3 . 1.13 1.25 2.373(4) 173
    N1 H1NA O1 . 0.90 2.10 2.950(4) 157
    N1 H1NB O5 . 0.90 2.06 2.940(4) 165
    N2 H2NA O1 . 0.90 2.48 3.259(4) 146
    N2 H2NA O2 . 0.90 2.00 2.846(3) 157
    N3 H3NB O5 4_554 0.90 2.09 2.921(4) 154
    N3 H3NA O2 . 0.90 2.25 3.074(4) 153
    N4 H4NA O3 1_655 0.90 2.18 2.979(4) 147
    N4 H4NB O6 . 0.90 2.02 2.891(4) 163
    N5 H5NA O3 1_655 0.90 2.35 3.167(4) 150
    N5 H5NA O4 1_655 0.90 2.07 2.889(4) 150
    N6 H6NB O1W 2_554 0.90 1.98 2.825(4) 157
    N6 H6NA O4 1_655 0.90 2.21 2.988(4) 144
    O1W H1WA O6 1_455 0.85 1.99 2.834(4) 169
    O1W H1WB O6 . 0.85 2.59 3.258(4) 136
    O1W H1WB O7 . 0.85 2.06 2.885(3) 165
data_global
_journal_date_recd_electronic     2010-01-23
_journal_date_accepted     2010-02-02
_journal_name_full     'Acta Crystallographica, Section E'
_journal_year     2010
_journal_volume     66
_journal_issue      3
_journal_page_first     o551
_journal_page_last     o551
_journal_paper_category     QO
_journal_coeditor_code     LH2987
_publ_contact_author_name     'Mehrdad Pourayoubi'
_publ_contact_author_address
;
Department of Chemistry, Ferdowsi University of Mashhad, Mashhad, 91779, Iran
;
_publ_contact_author_email     mehrdad_pourayoubi@yahoo.com
_publ_contact_author_fax     '(+98)-511-8796416'
_publ_contact_author_phone     '(+98)-511-8795457'
_publ_section_title
;
Bis(2,6-diaminopyridinium) hydrogen phthalate nitrate monohydrate
;
loop_
    _publ_author_name
    _publ_author_address
    'Raissi Shabari, Akbar'
;
Faculty of Chemistry, Islamic Azad University-North Tehran Branch, Tehran, Iran
;
    'Safaeimovahed, Maryam'
;
Faculty of Chemistry, Islamic Azad University-North Tehran Branch, Tehran, Iran
;
    'Pourayoubi, Mehrdad'
;
Department of Chemistry, Ferdowsi University of Mashhad, Mashhad 91779, Iran
;
