# Supplementary material for: Bis(2,6-diamino­pyridinium) hydrogen phthalate nitrate monohydrate
Source: Acta Crystallogr Sect E Struct Rep Online. 2010 Feb 6;66(Pt 3):o551. doi: 10.1107/S1600536810004150 (PMC2983748; doi:10.1107/S1600536810004150)
Supplement: Supplementary file 2 [file e-66-0o551-Isup2.hkl]

# 
# h,k,l, Fc-squared, Fo-squared, sigma(Fo-squared) and status flag 
# 
data_I
_shelx_title ' m3 in Cc' 
_shelx_refln_list_code          4 
_shelx_F_calc_maximum      218.92 
_exptl_crystal_F_000       976.00 
_reflns_d_resolution_high  0.7331 
 
loop_ 
 _symmetry_equiv_pos_as_xyz 
 'x, y, z' 
 'x, -y, z+1/2' 
 'x+1/2, y+1/2, z' 
 'x+1/2, -y+1/2, z+1/2' 
 
_cell_length_a     3.6923 
_cell_length_b    37.8569 
_cell_length_c    14.8415 
_cell_angle_alpha  90.000 
_cell_angle_beta   95.111 
_cell_angle_gamma  90.000 
 
_shelx_F_squared_multiplier     1.000 
 
loop_ 
 _refln_index_h 
 _refln_index_k 
 _refln_index_l 
 _refln_F_squared_calc 
 _refln_F_squared_meas 
 _refln_F_squared_sigma 
 _refln_observed_status 
   2   0   0      167.70      109.83      8.44 o 
   4   0   0       25.44        7.92     10.22 o 
   1   1   0     3600.23     3462.38     31.40 o 
   3   1   0      224.68      186.62      8.89 o 
   5   1   0       15.35        7.59     12.85 o 
   2   2   0      983.87      983.17     14.84 o 
   4   2   0      175.66      154.65     13.61 o 
   1   3   0     7357.86     7514.08     39.92 o 
   3   3   0      127.81      118.65      8.81 o 
   5   3   0       12.70       16.47     13.85 o 
   0   4   0     1340.70     1383.55     11.79 o 
   2   4   0     3262.17     3288.76     26.26 o 
   4   4   0       98.67       50.66      9.48 o 
   1   5   0    31811.22    31791.80    178.53 o 
   3   5   0      360.44      312.22     12.42 o 
   0   6   0        0.01        2.64      1.41 o 
   2   6   0      871.09      908.52     13.69 o 
   4   6   0      145.24      122.37     14.09 o 
   1   7   0    16911.30    17356.55     80.18 o 
   3   7   0       80.25       58.37      6.86 o 
   0   8   0     5299.31     4730.74     99.04 o 
   2   8   0      275.85      246.31      6.96 o 
   4   8   0       40.67       24.30      9.33 o 
   1   9   0     5915.98     5950.20     51.73 o 
   3   9   0      280.01      277.54     12.35 o 
   0  10   0      125.21      126.12      5.89 o 
   2  10   0     5235.17     5476.52     55.28 o 
   4  10   0      113.39       81.55     12.59 o 
   1  11   0      394.00      315.40      6.75 o 
   3  11   0      423.80      392.00     13.97 o 
   0  12   0    13040.38    12829.10    140.55 o 
   2  12   0      709.85      705.95     14.45 o 
   4  12   0      180.91      173.15     16.50 o 
   1  13   0     4159.11     4485.50     30.12 o 
   3  13   0      526.45      557.42     19.15 o 
   0  14   0     1065.40     1050.39     17.56 o 
   2  14   0     1525.69     1523.18     21.04 o 
   4  14   0      121.41       98.81     12.52 o 
   1  15   0      937.96     1017.44     14.15 o 
   3  15   0     1615.48     1799.22     33.94 o 
   0  16   0     2727.37     2856.70     45.58 o 
   2  16   0       98.00       75.01      5.66 o 
   4  16   0      204.70      208.94     16.57 o 
   1  17   0     2659.08     2866.28     31.02 o 
   3  17   0     1095.03     1132.74     27.55 o 
   0  18   0     1073.94     1174.59     41.55 o 
   2  18   0      463.37      450.30     15.33 o 
   4  18   0      771.36      870.77     28.81 o 
   1  19   0       79.72       59.01      5.07 o 
   3  19   0      220.09      200.14     14.32 o 
   0  20   0     4007.78     4411.05     76.45 o 
   2  20   0     1442.68     1399.30     26.92 o 
   4  20   0      220.02      214.57     17.57 o 
   1  21   0     1237.68     1303.15     18.99 o 
   3  21   0       40.16       42.72      8.58 o 
   0  22   0     5484.68     6120.09    106.68 o 
   2  22   0     1112.81     1116.72     24.82 o 
   4  22   0       89.97      109.13     14.12 o 
   1  23   0     1146.37     1126.85     18.96 o 
   3  23   0      235.76      249.86     16.16 o 
   0  24   0       59.33       31.93      6.23 o 
   2  24   0     1758.00     1762.93     31.77 o 
   4  24   0       30.16       14.91     10.55 o 
   1  25   0     4058.31     4337.77     55.44 o 
   3  25   0        2.51       -5.77      7.04 o 
   0  26   0      186.17      165.30     11.26 o 
   2  26   0       12.14       10.09      6.20 o 
   4  26   0       80.78       75.90     14.96 o 
   1  27   0      484.99      445.43     13.23 o 
   3  27   0       84.12       63.13     10.90 o 
   0  28   0       71.17       50.23      7.80 o 
   2  28   0      385.96      384.03     16.45 o 
   4  28   0       60.50       33.81     13.86 o 
   1  29   0      120.13       80.68      7.53 o 
   3  29   0      213.55      198.48     18.38 o 
   0  30   0       58.19       43.28      7.95 o 
   2  30   0      353.73      340.38     16.31 o 
   4  30   0       12.84        6.16     13.06 o 
   1  31   0      164.08      110.26      8.93 o 
   3  31   0       26.85       14.89     10.30 o 
   0  32   0        0.80       -4.37      5.73 o 
   2  32   0      249.48      223.13     17.07 o 
   1  33   0     1269.76     1298.36     24.42 o 
   3  33   0       12.85       -1.93     10.24 o 
   0  34   0      466.95      457.32     22.59 o 
   2  34   0      445.65      468.86     22.43 o 
   1  35   0      626.42      570.87     22.03 o 
   3  35   0        2.23        3.43     10.43 o 
   0  36   0        0.01        0.13      7.89 o 
   2  36   0       74.09       55.52     11.64 o 
   1  37   0      688.12      770.90     26.17 o 
   3  37   0       31.54       36.92     13.61 o 
   0  38   0      144.34      131.40     30.74 o 
   2  38   0       89.05       91.55     14.30 o 
   1  39   0      475.86      462.04     21.61 o 
   3  39   0       61.88       67.46     15.80 o 
   0  40   0       11.46        2.44     11.28 o 
   2  40   0       82.01       78.25     14.05 o 
   1  41   0      182.58      213.52     22.96 o 
   3  41   0       71.03       67.31     16.85 o 
   0  42   0      305.18      224.72     27.25 o 
   2  42   0       22.93       21.28     13.51 o 
   1  43   0      249.67      248.95     25.62 o 
   0  44   0      206.99      278.23     31.15 o 
   2  44   0       12.11       -5.67     13.10 o 
   1  45   0       40.59       15.09     13.59 o 
   0  46   0        0.01       -9.57     15.88 o 
   2  46   0       13.20       22.79     17.42 o 
   1  47   0       42.42       51.70     16.96 o 
   0  48   0        0.02        3.71     22.09 o 
   1  49   0        1.76        8.77     14.83 o 
   0  50   0       43.09       45.50     30.17 o 
  -5   1   1        9.34        3.52     12.94 o 
  -3   1   1       17.31        7.89      4.27 o 
  -1   1   1      686.76      738.75      9.12 o 
   1   1   1    21212.55    21606.32    177.83 o 
   3   1   1      503.49      470.91     13.15 o 
  -4   2   1      341.55      341.30     18.40 o 
  -2   2   1     1397.94     1347.92     17.21 o 
   0   2   1     3804.50     3622.93     40.87 o 
   2   2   1     2987.85     3042.03     26.27 o 
   4   2   1       19.23        9.79      7.33 o 
  -5   3   1      108.15       84.64     17.64 o 
  -3   3   1      739.58      761.53     18.49 o 
  -1   3   1    20976.67    20769.44    138.68 o 
   1   3   1    23176.64    24393.30     93.01 o 
   3   3   1      408.45      370.21     13.24 o 
  -4   4   1       71.65       53.70      9.67 o 
  -2   4   1     4954.53     5203.25     56.33 o 
   0   4   1      373.14      325.05      6.91 o 
   2   4   1     3456.81     3515.82     27.69 o 
   4   4   1        9.92        4.61      7.33 o 
  -5   5   1       14.94        9.38     12.37 o 
  -3   5   1      317.29      280.45     11.95 o 
  -1   5   1    47925.27    47780.82    178.38 o 
   1   5   1    28039.76    27933.54    183.06 o 
   3   5   1      519.11      499.11     15.32 o 
  -4   6   1      159.82      133.41     14.51 o 
  -2   6   1     1536.12     1661.62     18.03 o 
   0   6   1    11886.15    11473.26     72.97 o 
   2   6   1     1146.57     1074.46     15.11 o 
   4   6   1       16.25        6.03      8.08 o 
  -3   7   1      665.03      649.22     17.36 o 
  -1   7   1    18216.99    17770.17    127.23 o 
   1   7   1      412.02      397.14      6.68 o 
   3   7   1       81.48       53.79      6.84 o 
  -4   8   1       36.82       28.58      9.66 o 
  -2   8   1     4711.20     5094.60     52.59 o 
   0   8   1      693.34      625.90      8.62 o 
   2   8   1     1720.87     1782.58     19.11 o 
   4   8   1      124.54      107.05     13.31 o 
  -3   9   1      260.03      236.97     11.68 o 
  -1   9   1     5226.81     5064.92     34.81 o 
   1   9   1     3711.67     3724.23     54.90 o 
   3   9   1      327.87      334.24     12.97 o 
  -4  10   1       21.30       11.11      8.75 o 
  -2  10   1     2257.11     2299.58     26.06 o 
   0  10   1     4733.28     4502.95     36.80 o 
   2  10   1     2894.88     2951.26     32.72 o 
   4  10   1        5.40        2.08      8.10 o 
  -3  11   1      240.96      229.60     11.69 o 
  -1  11   1      415.98      322.47      9.24 o 
   1  11   1      167.14      145.26      4.27 o 
   3  11   1      274.51      241.33     11.89 o 
  -4  12   1      105.52       94.47     13.63 o 
  -2  12   1    10360.71    11229.57     92.85 o 
   0  12   1     1982.86     2126.36     25.26 o 
   2  12   1      278.75      249.35     18.58 o 
   4  12   1      173.11      139.30     13.57 o 
  -3  13   1     1865.70     2051.48     35.88 o 
  -1  13   1      757.98      805.74     14.22 o 
   1  13   1     1657.30     1620.99     14.32 o 
   3  13   1       22.42       12.33      6.18 o 
  -4  14   1       40.14       28.97      9.43 o 
  -2  14   1      522.22      429.58     11.15 o 
   0  14   1     1625.68     1503.36     24.61 o 
   2  14   1      877.21      862.35     15.95 o 
   4  14   1       63.19       53.62     10.81 o 
  -3  15   1      127.08       92.01      9.97 o 
  -1  15   1      892.88      725.81     11.97 o 
   1  15   1     2540.35     2677.68     20.25 o 
   3  15   1      310.28      273.04     14.70 o 
  -4  16   1      614.68      797.19     27.23 o 
  -2  16   1      343.22      329.76     12.85 o 
   0  16   1     4421.06     4500.61     34.43 o 
   2  16   1      682.73      677.76     14.09 o 
   4  16   1      234.94      238.45     17.76 o 
  -3  17   1      558.86      549.05     19.77 o 
  -1  17   1     2133.89     2268.82     22.37 o 
   1  17   1       60.27       59.16      4.74 o 
   3  17   1      147.71      115.05     11.04 o 
  -4  18   1      210.99      229.08     17.56 o 
  -2  18   1      530.13      469.31     15.58 o 
   0  18   1     7433.67     8390.17     85.43 o 
   2  18   1      127.58      110.55      8.48 o 
   4  18   1        8.10        1.63      8.81 o 
  -3  19   1     1305.94     1416.32     31.41 o 
  -1  19   1     2142.51     2305.89     23.98 o 
   1  19   1      816.44      823.57     14.50 o 
   3  19   1       70.04       49.24      8.86 o 
  -4  20   1      237.27      201.45     18.23 o 
  -2  20   1      958.44      923.58     22.06 o 
   0  20   1      962.13      964.43     14.22 o 
   2  20   1      609.13      563.97     17.44 o 
   4  20   1        1.21        0.33      8.83 o 
  -3  21   1       23.38       14.95      7.18 o 
  -1  21   1      562.66      592.80     13.20 o 
   1  21   1      517.10      480.19     11.89 o 
   3  21   1      496.70      486.92     19.36 o 
  -4  22   1      482.72      499.40     24.23 o 
  -2  22   1       12.72        2.71      4.96 o 
   0  22   1     3709.63     4270.91     36.60 o 
   2  22   1      431.91      405.29     15.43 o 
   4  22   1       36.93       43.00     12.50 o 
  -3  23   1      249.91      258.84     16.54 o 
  -1  23   1     1415.72     1420.06     20.96 o 
   1  23   1      716.24      717.17     15.02 o 
   3  23   1     1008.66     1100.46     28.94 o 
  -4  24   1      224.79      237.30     19.24 o 
  -2  24   1       18.02        7.34      5.57 o 
   0  24   1      968.54     1021.70     15.90 o 
   2  24   1      894.52      930.16     23.24 o 
   4  24   1       27.46       16.61     10.92 o 
  -3  25   1       56.61       42.24      9.34 o 
  -1  25   1      217.77      216.74      9.70 o 
   1  25   1     2417.42     2460.04     28.55 o 
   3  25   1      410.22      405.32     19.29 o 
  -4  26   1      125.66      135.14     16.30 o 
  -2  26   1      100.90       83.64      9.66 o 
   0  26   1       55.01       39.26      4.95 o 
   2  26   1      513.81      541.31     18.68 o 
   4  26   1       51.11       45.44     13.81 o 
  -3  27   1      212.44      225.64     16.34 o 
  -1  27   1       96.51       71.09      6.80 o 
   1  27   1     1836.57     1874.27     26.08 o 
   3  27   1      139.80      129.45     14.57 o 
  -4  28   1        8.36        5.84     12.15 o 
  -2  28   1      370.17      363.94     16.16 o 
   0  28   1      285.19      251.66      9.34 o 
   2  28   1      308.74      304.31     15.27 o 
   4  28   1        2.69        4.71     11.92 o 
  -3  29   1       26.96       16.38      9.14 o 
  -1  29   1      120.06       74.93      7.31 o 
   1  29   1     1315.52     1324.95     22.84 o 
   3  29   1       51.64       39.51     11.05 o 
  -4  30   1       22.67       14.75     13.28 o 
  -2  30   1      243.91      195.26     13.82 o 
   0  30   1     2260.86     2345.45     28.06 o 
   2  30   1      360.68      303.36     17.67 o 
   4  30   1        3.88        7.75     13.20 o 
  -3  31   1      259.01      244.96     20.29 o 
  -1  31   1      100.93       68.49      7.64 o 
   1  31   1      205.17      176.97     10.50 o 
   3  31   1       27.34       19.99     10.66 o 
  -2  32   1        6.90        7.95      6.75 o 
   0  32   1      676.35      678.76     15.41 o 
   2  32   1      265.97      252.95     18.32 o 
  -3  33   1      148.26      162.01     17.96 o 
  -1  33   1       55.00       34.64      6.73 o 
   1  33   1      505.70      434.04     16.55 o 
   3  33   1       53.86       42.65     12.68 o 
  -2  34   1       97.81       71.01     11.99 o 
   0  34   1      372.56      317.19     13.84 o 
   2  34   1      232.68      197.74     16.80 o 
  -3  35   1      109.97       91.73     15.08 o 
  -1  35   1      259.81      278.24     14.97 o 
   1  35   1      207.39      242.97     16.59 o 
   3  35   1       52.12       46.15     13.55 o 
  -2  36   1      104.69       92.13     13.16 o 
   0  36   1     1243.12     1228.75     29.85 o 
   2  36   1      116.97       95.43     13.59 o 
  -3  37   1       33.77       20.04     12.86 o 
  -1  37   1       69.59       44.21      9.62 o 
   1  37   1      147.56      117.77     13.65 o 
   3  37   1       94.57       70.10     15.12 o 
  -2  38   1       71.94       99.84     14.24 o 
   0  38   1      687.27      697.52     23.64 o 
   2  38   1        9.76        5.48      9.90 o 
  -3  39   1       30.77       10.42     12.70 o 
  -1  39   1       29.06       23.21     10.29 o 
   1  39   1      995.23     1141.47     32.46 o 
   3  39   1      134.16      179.75     20.93 o 
  -2  40   1       56.66       48.20     14.31 o 
   0  40   1       54.94       30.88     10.11 o 
   2  40   1       30.63       27.87     11.67 o 
  -3  41   1      161.96      226.50     22.89 o 
  -1  41   1       88.82       88.51     16.97 o 
   1  41   1       95.45       61.38     12.70 o 
   3  41   1       51.23       42.53     15.99 o 
  -2  42   1        2.49        9.82     12.56 o 
   0  42   1      321.81      356.05     22.89 o 
   2  42   1      159.33      186.91     19.19 o 
  -1  43   1       42.12       17.21     12.68 o 
   1  43   1      122.22       79.87     17.47 o 
  -2  44   1       16.69       21.10     14.62 o 
   0  44   1       50.07       23.20     11.46 o 
   2  44   1      196.33      200.55     22.93 o 
  -1  45   1        0.33        3.88     12.94 o 
   1  45   1      188.77      206.12     24.37 o 
  -2  46   1      285.80      336.20     34.68 o 
   0  46   1        4.18       -1.97     10.89 o 
   2  46   1      105.00      109.98     23.22 o 
  -1  47   1       53.63       23.74     15.21 o 
   1  47   1       54.56       33.51     16.23 o 
   0  48   1       13.81       12.47     16.61 o 
  -1  49   1      113.66      139.43     23.40 o 
   1  49   1      111.22      100.35     21.25 o 
   0  50   1        4.65       15.65     18.21 o 
  -4   0   2      647.38      648.44     32.40 o 
  -2   0   2     2037.51     2287.93     32.23 o 
   0   0   2     2891.24     2717.98     27.23 o 
   2   0   2       56.48       43.48      6.27 o 
   4   0   2       11.30        5.11      9.85 o 
  -5   1   2       52.03       41.41     14.85 o 
  -3   1   2      118.46       88.34      7.01 o 
  -1   1   2     2378.46     2207.63     26.97 o 
   1   1   2     2289.19     2453.51     17.89 o 
   3   1   2       11.88        0.97      4.05 o 
  -4   2   2      241.16      269.28     16.94 o 
  -2   2   2      555.44      509.41     10.84 o 
   0   2   2     1017.44      960.23     17.00 o 
   2   2   2     4787.78     5028.30     61.17 o 
   4   2   2       67.63       50.09      9.38 o 
  -5   3   2        2.70        9.23     13.49 o 
  -3   3   2     1260.82     1398.90     24.89 o 
  -1   3   2    11850.59    12484.97     68.46 o 
   1   3   2    18777.99    19410.96    116.76 o 
   3   3   2      527.23      520.49     15.68 o 
  -4   4   2      134.68      104.17     11.81 o 
  -2   4   2      409.59      348.37      8.90 o 
   0   4   2    26751.93    25505.26     89.79 o 
   2   4   2      464.28      431.88     10.40 o 
   4   4   2      235.35      212.34     15.12 o 
  -5   5   2        6.77        9.66     12.02 o 
  -3   5   2      286.94      285.12     12.19 o 
  -1   5   2    15797.14    16128.84    140.89 o 
   1   5   2      352.29      247.74      5.92 o 
   3   5   2      381.50      370.74     13.49 o 
  -4   6   2      107.43       89.99     12.80 o 
  -2   6   2      657.10      629.87     11.60 o 
   0   6   2     1682.75     1621.59     12.91 o 
   2   6   2     5486.23     5886.48     94.34 o 
   4   6   2      182.10      154.40     15.30 o 
  -3   7   2      648.78      575.13     16.62 o 
  -1   7   2     3243.92     3150.75     33.07 o 
   1   7   2    17829.00    17908.55     96.74 o 
   3   7   2      209.87      169.49     10.58 o 
  -4   8   2       48.01       38.23     10.11 o 
  -2   8   2     1589.39     1644.25     17.22 o 
   0   8   2     1469.08     1592.20     14.32 o 
   2   8   2     2114.60     2176.35     32.28 o 
   4   8   2       57.47       34.23      9.83 o 
  -3   9   2      947.65      930.11     20.95 o 
  -1   9   2     2504.87     2425.60     21.78 o 
   1   9   2      790.26      825.48     11.39 o 
   3   9   2      626.48      651.41     17.62 o 
  -4  10   2       17.67       11.09      8.89 o 
  -2  10   2     5225.09     5499.58     40.50 o 
   0  10   2     2348.05     2310.84     24.38 o 
   2  10   2     3180.68     3253.99     26.94 o 
   4  10   2      612.34      610.17     25.79 o 
  -3  11   2      352.81      308.17     12.78 o 
  -1  11   2     3217.22     3340.61     32.73 o 
   1  11   2     4957.35     4998.56     47.39 o 
   3  11   2     1294.05     1282.88     24.27 o 
  -4  12   2      349.39      407.36     22.71 o 
  -2  12   2      399.21      341.10     11.03 o 
   0  12   2     2165.86     2150.78     20.36 o 
   2  12   2     2411.20     2574.80     26.09 o 
   4  12   2      261.50      290.26     18.37 o 
  -3  13   2      415.74      419.18     17.03 o 
  -1  13   2     5057.77     5519.76     33.40 o 
   1  13   2      660.56      535.34      9.12 o 
   3  13   2      611.28      590.65     19.57 o 
  -4  14   2      239.73      251.70     17.40 o 
  -2  14   2      767.95      788.63     15.13 o 
   0  14   2     2589.41     2501.53     20.60 o 
   2  14   2      422.55      383.99     12.25 o 
   4  14   2      124.41      118.65     13.19 o 
  -3  15   2      164.47      145.35     12.05 o 
  -1  15   2     3870.62     4012.95     35.64 o 
   1  15   2     5446.14     5506.96     37.11 o 
   3  15   2      341.40      306.80     15.32 o 
  -4  16   2      701.31      717.35     25.88 o 
  -2  16   2      498.10      485.35     11.29 o 
   0  16   2     2750.14     2891.35     28.89 o 
   2  16   2      365.73      316.97      8.44 o 
   4  16   2      403.82      436.13     21.41 o 
  -3  17   2      736.65      773.87     23.32 o 
  -1  17   2      613.48      595.16     11.93 o 
   1  17   2      413.88      378.18      8.43 o 
   3  17   2      415.36      397.20     17.10 o 
  -4  18   2      251.28      248.23     18.36 o 
  -2  18   2      588.91      559.19     17.02 o 
   0  18   2     1458.68     1430.80     16.26 o 
   2  18   2       81.95       71.07      7.47 o 
   4  18   2       16.80        8.29      9.05 o 
  -3  19   2     1504.90     1552.00     33.24 o 
  -1  19   2      350.09      316.28      9.44 o 
   1  19   2     1786.33     1806.25     18.43 o 
   3  19   2      473.44      470.31     17.28 o 
  -4  20   2       25.83        2.40      8.75 o 
  -2  20   2      181.80      148.86     10.59 o 
   0  20   2      815.85      744.05     12.55 o 
   2  20   2     1146.91     1123.28     23.98 o 
   4  20   2       54.58       37.13     11.85 o 
  -3  21   2       15.54        8.67      6.81 o 
  -1  21   2      460.85      435.78     11.59 o 
   1  21   2      592.09      632.18     11.71 o 
   3  21   2      320.07      309.78     17.28 o 
  -4  22   2      311.73      337.23     21.66 o 
  -2  22   2      750.82      743.35     20.48 o 
   0  22   2     1787.15     1931.18     22.50 o 
   2  22   2        3.03        6.69      5.30 o 
   4  22   2       34.78       25.75     11.63 o 
  -3  23   2       26.23       22.32      7.73 o 
  -1  23   2      274.16      243.35      9.48 o 
   1  23   2     1675.28     1631.79     19.07 o 
   3  23   2      550.84      562.74     20.93 o 
  -4  24   2      111.32       89.67     13.95 o 
  -2  24   2      270.64      228.21     13.24 o 
   0  24   2      320.94      286.10      8.95 o 
   2  24   2      174.97      138.33     10.95 o 
   4  24   2      114.54      128.23     17.17 o 
  -3  25   2       28.93       11.01      7.78 o 
  -1  25   2     1908.22     1951.95     25.55 o 
   1  25   2      223.56      165.70      8.79 o 
   3  25   2       36.30       22.90      9.11 o 
  -4  26   2       36.62       22.48     11.41 o 
  -2  26   2       67.07       41.99      7.83 o 
   0  26   2      638.04      627.88     13.31 o 
   2  26   2      409.49      370.29     15.79 o 
   4  26   2       16.90        4.58     12.34 o 
  -3  27   2      130.67      109.95     11.83 o 
  -1  27   2      966.02      961.32     19.07 o 
   1  27   2      813.67      806.94     17.33 o 
   3  27   2      521.44      562.79     25.25 o 
  -4  28   2       17.43       21.89     12.67 o 
  -2  28   2     1031.76     1055.06     26.55 o 
   0  28   2      204.04      159.83      7.98 o 
   2  28   2     2221.78     2469.18     44.82 o 
   4  28   2       20.02       10.33     13.26 o 
  -3  29   2      214.98      227.09     17.12 o 
  -1  29   2      481.93      440.59     14.75 o 
   1  29   2      374.02      308.18     11.88 o 
   3  29   2      157.98      169.79     17.15 o 
  -4  30   2        7.92       13.36     13.27 o 
  -2  30   2      204.54      195.35     14.03 o 
   0  30   2      640.75      657.41     14.63 o 
   2  30   2      153.72      145.01     13.91 o 
   4  30   2       55.54       49.32     16.04 o 
  -3  31   2       53.70       49.07     10.69 o 
  -1  31   2       57.25       26.18      5.86 o 
   1  31   2      343.68      294.29     14.28 o 
   3  31   2      111.70      128.51     16.27 o 
  -2  32   2      355.52      340.83     17.52 o 
   0  32   2       99.23       68.20      7.29 o 
   2  32   2        9.93        4.10      7.68 o 
  -3  33   2      308.37      367.76     24.63 o 
  -1  33   2      428.77      363.57     15.53 o 
   1  33   2      144.99      134.89     11.56 o 
   3  33   2      109.07       99.65     15.36 o 
  -2  34   2       55.25       43.87      9.15 o 
   0  34   2      593.45      511.68     19.51 o 
   2  34   2       61.73       66.77     11.82 o 
  -3  35   2       18.75       12.59     11.16 o 
  -1  35   2       14.14        7.47      6.49 o 
   1  35   2      178.28      156.25     13.82 o 
   3  35   2       57.56       56.05     13.93 o 
  -2  36   2       81.86       56.33     11.52 o 
   0  36   2      167.69      161.53     13.29 o 
   2  36   2      307.22      310.00     21.07 o 
  -3  37   2      121.49      124.99     17.49 o 
  -1  37   2      116.84      112.74     12.64 o 
   1  37   2       59.61       54.09     10.56 o 
   3  37   2       43.26       28.19     13.16 o 
  -2  38   2      218.98      199.22     18.18 o 
   0  38   2       25.70        7.03      7.15 o 
   2  38   2      135.64      130.33     15.63 o 
  -3  39   2       46.89       40.84     14.44 o 
  -1  39   2       46.58       26.47     10.87 o 
   1  39   2      142.48       99.85     13.07 o 
   3  39   2       32.75       25.76     14.19 o 
  -2  40   2       89.44       83.33     15.90 o 
   0  40   2      132.75       85.46     11.61 o 
   2  40   2      180.86      202.15     19.07 o 
  -3  41   2       17.11       -0.81     15.69 o 
  -1  41   2       87.78       67.65     15.82 o 
   1  41   2       66.77       48.11     12.85 o 
  -2  42   2       76.07       80.09     16.75 o 
   0  42   2      320.45      264.61     20.85 o 
   2  42   2       20.36       15.62     11.94 o 
  -1  43   2       69.95       55.78     15.36 o 
   1  43   2       94.45       77.95     15.02 o 
  -2  44   2       17.71       26.74     15.03 o 
   0  44   2      403.17      463.71     25.24 o 
   2  44   2        4.02        8.68     12.55 o 
  -1  45   2       48.06       29.63     14.58 o 
   1  45   2       63.75       55.02     17.01 o 
  -2  46   2      185.70      217.90     29.45 o 
   0  46   2      100.83       74.01     17.61 o 
   2  46   2      279.52      307.22     33.49 o 
  -1  47   2        7.69       -2.74     13.82 o 
   1  47   2       38.27       18.59     14.86 o 
   0  48   2       26.65       25.64     18.30 o 
  -1  49   2        0.25       -4.75     14.86 o 
   1  49   2      125.90      140.62     23.14 o 
   0  50   2       34.99       16.57     17.39 o 
  -5   1   3       11.20       13.03     13.67 o 
  -3   1   3       19.91       10.01      4.51 o 
  -1   1   3     1785.57     1819.75     15.92 o 
   1   1   3     2788.20     2811.91     37.02 o 
   3   1   3      855.42      808.79     17.41 o 
  -4   2   3      114.50       86.78     11.35 o 
  -2   2   3      477.92      444.96     10.49 o 
   0   2   3     1465.29     1263.46     12.75 o 
   2   2   3     1619.16     1625.37     20.24 o 
   4   2   3        0.26       -1.32      6.94 o 
  -5   3   3        4.00       -8.91     12.16 o 
  -3   3   3      666.20      666.37     17.66 o 
  -1   3   3     6750.11     7024.35     90.69 o 
   1   3   3     1580.75     1576.36     14.81 o 
   3   3   3      325.33      301.70     11.13 o 
  -4   4   3       75.52       56.00      9.84 o 
  -2   4   3     4763.87     4932.93     37.68 o 
   0   4   3     1797.74     1706.52     15.49 o 
   2   4   3       41.88       13.49      3.26 o 
   4   4   3       46.01       33.96      8.67 o 
  -5   5   3        7.84       -5.20     12.79 o 
  -3   5   3      136.42      114.58      9.13 o 
  -1   5   3     4182.57     4051.83     31.29 o 
   1   5   3     1890.40     1755.66     21.03 o 
   3   5   3       49.26       38.74      6.12 o 
  -4   6   3       35.43       20.31      9.24 o 
  -2   6   3     1139.42     1113.45     22.28 o 
   0   6   3     7988.94     8295.04     56.64 o 
   2   6   3      352.64      323.06      9.41 o 
   4   6   3      154.96      143.73     14.61 o 
  -3   7   3       27.42       13.14      5.04 o 
  -1   7   3     6084.33     6134.72     51.44 o 
   1   7   3     4395.20     4913.40     56.86 o 
   3   7   3      886.42      913.14     20.69 o 
  -4   8   3      107.59       85.32     12.73 o 
  -2   8   3     3196.48     3437.73     51.23 o 
   0   8   3      637.96      495.73     10.54 o 
   2   8   3     7621.03     8132.30     91.41 o 
   4   8   3       71.75       48.59     10.86 o 
  -3   9   3        3.48        2.76      4.92 o 
  -1   9   3     1313.22     1267.49     13.37 o 
   1   9   3     3723.60     3640.13     25.53 o 
   3   9   3      194.11      184.48     11.60 o 
  -4  10   3       60.84       48.32     10.82 o 
  -2  10   3     4490.64     4542.58     37.65 o 
   0  10   3     3262.40     3101.25     46.01 o 
   2  10   3      246.71      209.20      7.84 o 
   4  10   3       28.85       18.92      9.50 o 
  -3  11   3      102.34       86.66      8.37 o 
  -1  11   3     1499.14     1506.46     18.32 o 
   1  11   3     1555.96     1699.78     16.46 o 
   3  11   3      125.91      101.99      8.82 o 
  -4  12   3        6.77        0.10      8.58 o 
  -2  12   3      501.07      406.35     11.68 o 
   0  12   3     1009.48     1023.54     23.74 o 
   2  12   3      265.16      197.54      7.30 o 
   4  12   3      101.81       95.07     12.20 o 
  -3  13   3      704.39      807.37     23.14 o 
  -1  13   3       78.50       73.99      4.10 o 
   1  13   3      303.75      285.48      7.23 o 
   3  13   3     1113.65     1128.41     23.35 o 
  -4  14   3      172.11      151.57     14.70 o 
  -2  14   3        1.30        2.46      3.33 o 
   0  14   3     1579.36     1626.90     15.40 o 
   2  14   3      498.75      444.94     10.76 o 
   4  14   3       87.58       73.39     11.67 o 
  -3  15   3     1526.85     1653.35     33.16 o 
  -1  15   3     1283.56     1214.19     16.95 o 
   1  15   3      394.92      386.41      8.60 o 
   3  15   3      138.87      115.43     10.67 o 
  -4  16   3      360.12      380.52     21.18 o 
  -2  16   3      244.38      239.40      9.10 o 
   0  16   3     2112.95     2074.17     20.86 o 
   2  16   3      238.39      215.27      8.03 o 
   4  16   3      282.43      304.05     17.98 o 
  -3  17   3      339.56      329.05     16.41 o 
  -1  17   3     1346.04     1433.60     21.81 o 
   1  17   3      415.38      362.60      8.71 o 
   3  17   3      569.21      603.09     20.59 o 
  -4  18   3      285.52      331.07     20.23 o 
  -2  18   3     1246.69     1275.76     25.32 o 
   0  18   3      366.49      283.12      7.62 o 
   2  18   3      171.86      133.12      7.87 o 
   4  18   3       58.75       47.22     12.35 o 
  -3  19   3      379.70      393.88     18.17 o 
  -1  19   3     1297.81     1359.52     16.83 o 
   1  19   3     1775.87     1735.73     18.77 o 
   3  19   3     1011.56     1041.90     26.73 o 
  -4  20   3      364.05      417.93     23.02 o 
  -2  20   3     1744.57     1847.41     34.45 o 
   0  20   3      796.97      817.55     13.03 o 
   2  20   3      391.64      319.10     13.31 o 
   4  20   3      179.16      186.55     18.62 o 
  -3  21   3      161.78      157.67     13.43 o 
  -1  21   3     1393.55     1347.70     21.31 o 
   1  21   3      936.56      900.00     14.21 o 
   3  21   3      251.16      226.25     15.04 o 
  -4  22   3      226.05      219.16     18.12 o 
  -2  22   3      523.95      454.78     16.44 o 
   0  22   3      198.37      191.21      7.30 o 
   2  22   3      832.54      815.05     21.03 o 
   4  22   3      245.55      299.53     22.63 o 
  -3  23   3      299.13      308.28     17.69 o 
  -1  23   3     1341.53     1249.34     20.14 o 
   1  23   3      252.63      191.84      7.86 o 
   3  23   3       33.25       22.28      8.75 o 
  -4  24   3       86.21       89.42     14.10 o 
  -2  24   3      601.53      591.09     19.08 o 
   0  24   3       74.92       51.55      5.02 o 
   2  24   3     1144.68     1143.50     29.41 o 
   4  24   3       38.26       28.24     13.09 o 
  -3  25   3      299.49      310.42     18.48 o 
  -1  25   3      462.07      368.89     11.91 o 
   1  25   3      767.63      669.16     15.26 o 
   3  25   3       39.56       40.02     10.50 o 
  -4  26   3        7.22        7.26     10.89 o 
  -2  26   3       29.21       16.39      6.54 o 
   0  26   3      233.52      203.15      8.37 o 
   2  26   3      581.29      545.12     21.29 o 
   4  26   3       79.25       81.34     16.24 o 
  -3  27   3      113.97       96.49     12.74 o 
  -1  27   3       22.46       17.30      4.89 o 
   1  27   3      119.58       87.22      8.73 o 
   3  27   3       42.80       33.82     10.86 o 
  -4  28   3       57.90       40.94     13.05 o 
  -2  28   3      250.83      198.95     13.74 o 
   0  28   3       84.42       86.18      6.52 o 
   2  28   3     1650.06     1742.54     38.17 o 
   4  28   3       87.98       85.84     16.58 o 
  -3  29   3       37.44       26.58      9.54 o 
  -1  29   3      391.56      366.53     12.97 o 
   1  29   3      321.64      292.72     13.57 o 
   3  29   3       66.96       53.04     11.92 o 
  -4  30   3       12.33        6.27     12.72 o 
  -2  30   3      641.06      610.11     21.10 o 
   0  30   3     1720.72     1863.76     26.91 o 
   2  30   3      646.42      646.65     24.73 o 
  -3  31   3       47.11       33.04     10.43 o 
  -1  31   3      254.39      235.90     11.61 o 
   1  31   3      519.98      497.77     17.37 o 
   3  31   3       93.87       81.24     14.44 o 
  -2  32   3      149.85      126.68     12.48 o 
   0  32   3      611.38      595.83     18.04 o 
   2  32   3       11.79       13.08      8.41 o 
  -3  33   3       70.04       33.90     11.26 o 
  -1  33   3      381.62      298.35     14.71 o 
   1  33   3     1476.31     1580.44     35.41 o 
   3  33   3      321.25      376.30     25.19 o 
  -2  34   3       50.30       36.86      9.32 o 
   0  34   3      855.17      783.16     23.93 o 
   2  34   3      319.22      304.50     20.63 o 
  -3  35   3        1.35      -10.64     10.19 o 
  -1  35   3      792.01      746.76     25.25 o 
   1  35   3       90.69       94.58     12.16 o 
   3  35   3      102.04       89.31     15.99 o 
  -2  36   3      104.44       69.87     11.24 o 
   0  36   3      198.40      161.00     13.56 o 
   2  36   3       14.99       16.23      9.99 o 
  -3  37   3       83.77       75.19     15.87 o 
  -1  37   3       26.40       13.60      8.16 o 
   1  37   3      570.44      499.21     22.15 o 
   3  37   3       71.75       60.39     15.93 o 
  -2  38   3      105.07       84.65     15.80 o 
   0  38   3      804.92      798.16     25.86 o 
   2  38   3      100.07       84.07     13.91 o 
  -3  39   3       51.24       46.77     16.93 o 
  -1  39   3      172.16      160.14     15.35 o 
   1  39   3      144.13      148.32     17.09 o 
   3  39   3       25.25       21.24     13.89 o 
  -2  40   3       16.09       24.03     13.07 o 
   0  40   3       34.99       24.40      8.72 o 
   2  40   3       53.03       42.79     14.68 o 
  -3  41   3       23.84       29.14     16.92 o 
  -1  41   3      138.71      116.47     18.85 o 
   1  41   3       74.62       83.53     14.84 o 
  -2  42   3        1.62        5.86     13.38 o 
   0  42   3       45.36       42.77     10.36 o 
   2  42   3       13.96       10.52     12.37 o 
  -1  43   3      204.93      207.15     24.17 o 
   1  43   3      520.54      595.33     29.45 o 
  -2  44   3       40.87       31.19     15.88 o 
   0  44   3       79.67       51.82     13.62 o 
   2  44   3       77.92       74.89     16.34 o 
  -1  45   3        6.78        8.48     13.41 o 
   1  45   3       13.99       13.51     11.63 o 
  -2  46   3       62.65       63.31     20.66 o 
   0  46   3       16.17       10.40     12.99 o 
   2  46   3      168.93      217.80     25.43 o 
  -1  47   3       55.05       44.78     16.67 o 
   1  47   3       32.90       25.71     15.61 o 
   0  48   3       86.52       99.09     23.27 o 
  -1  49   3       89.46      115.26     22.34 o 
   1  49   3        2.80       -5.98     15.08 o 
   0  50   3       66.58       76.47     22.53 o 
  -4   0   4       79.93       51.07     13.74 o 
  -2   0   4     2362.00     2485.01     48.57 o 
   0   0   4    21228.58    20681.27    240.16 o 
   2   0   4        3.10        5.48      4.22 o 
   4   0   4      105.41       84.77     15.23 o 
  -5   1   4       24.92        8.32     13.80 o 
  -3   1   4       89.96       69.89      6.38 o 
  -1   1   4     6278.85     6108.98     56.72 o 
   1   1   4     5580.52     5613.80     47.54 o 
   3   1   4      451.40      438.47     12.62 o 
  -4   2   4      115.03       78.83     11.24 o 
  -2   2   4      697.98      670.64     13.15 o 
   0   2   4     2693.62     2686.33     29.44 o 
   2   2   4      179.01      130.98      6.80 o 
   4   2   4       12.38       12.02      7.77 o 
  -3   3   4      150.31      126.33      9.51 o 
  -1   3   4     1352.24     1309.79     14.37 o 
   1   3   4     5366.10     5303.75     39.90 o 
   3   3   4      401.46      366.85     12.26 o 
  -4   4   4        4.48        4.69      7.28 o 
  -2   4   4      554.60      525.24     11.69 o 
   0   4   4     1677.59     1343.72     12.62 o 
   2   4   4       86.71       61.93      5.21 o 
   4   4   4       72.79       54.29      9.68 o 
  -3   5   4      667.54      681.07     18.09 o 
  -1   5   4     1293.97     1326.00     15.38 o 
   1   5   4     1760.15     1728.08     16.30 o 
   3   5   4      277.48      257.31     11.01 o 
  -4   6   4      156.74      120.95     14.52 o 
  -2   6   4       81.69       74.61      5.45 o 
   0   6   4     3360.08     3210.36     31.62 o 
   2   6   4      611.39      566.47     12.48 o 
   4   6   4      433.13      427.47     21.46 o 
  -3   7   4       87.07       63.74      7.84 o 
  -1   7   4     2627.72     2907.43     45.65 o 
   1   7   4     2734.44     2700.42     20.71 o 
   3   7   4      805.31      760.48     19.10 o 
  -4   8   4       73.33       51.69     10.70 o 
  -2   8   4       45.58       37.11      4.26 o 
   0   8   4     4590.98     4688.25     49.36 o 
   2   8   4     1663.89     1663.16     20.82 o 
   4   8   4      357.17      373.76     20.84 o 
  -3   9   4      896.19      872.84     20.73 o 
  -1   9   4     2546.42     2477.32     33.17 o 
   1   9   4      969.60     1092.70     13.65 o 
   3   9   4      159.68      109.86      8.97 o 
  -4  10   4      170.13      151.07     16.21 o 
  -2  10   4      930.01      837.77     13.82 o 
   0  10   4      981.83     1090.32     15.54 o 
   2  10   4      367.85      360.83     10.08 o 
   4  10   4      360.06      366.51     21.02 o 
  -3  11   4      594.86      554.28     16.81 o 
  -1  11   4     1851.98     1915.50     24.30 o 
   1  11   4      365.60      321.17      9.15 o 
   3  11   4      390.57      397.85     14.47 o 
  -4  12   4       12.25        8.54      9.39 o 
  -2  12   4     2275.10     2333.35     25.14 o 
   0  12   4    12653.98    13163.50    148.98 o 
   2  12   4      543.72      525.69     12.11 o 
   4  12   4       59.43       40.94     10.20 o 
  -3  13   4      348.85      311.47     15.34 o 
  -1  13   4      333.45      310.20      7.82 o 
   1  13   4      712.15      628.29     10.76 o 
   3  13   4     2003.99     2248.94     44.09 o 
  -4  14   4      186.84      178.91     15.63 o 
  -2  14   4     2322.15     2469.38     28.57 o 
   0  14   4     2305.80     2428.01     23.16 o 
   2  14   4       41.32       14.42      3.97 o 
   4  14   4      565.79      579.61     23.22 o 
  -3  15   4     1231.00     1249.59     29.39 o 
  -1  15   4      972.77      958.90     17.14 o 
   1  15   4     1709.45     1683.61     18.58 o 
   3  15   4       26.84       20.27      7.12 o 
  -4  16   4      596.78      703.39     26.38 o 
  -2  16   4        4.48        2.31      3.65 o 
   0  16   4     2772.93     2808.90     40.35 o 
   2  16   4      204.16      175.38      7.95 o 
   4  16   4       51.47       42.18     11.73 o 
  -3  17   4       44.18       26.76      7.61 o 
  -1  17   4      517.35      532.98     10.50 o 
   1  17   4      360.44      344.63      8.62 o 
   3  17   4       86.31       80.82      9.87 o 
  -4  18   4       13.75       13.16      9.29 o 
  -2  18   4      272.87      233.53     12.44 o 
   0  18   4      778.55      748.47     14.81 o 
   2  18   4      261.78      233.57      8.95 o 
   4  18   4       46.77       19.77     11.30 o 
  -3  19   4      342.97      319.71     17.03 o 
  -1  19   4       33.71       13.63      3.14 o 
   1  19   4     1026.01     1013.66     15.58 o 
   3  19   4      242.56      228.92     14.91 o 
  -4  20   4       73.05       42.89     11.18 o 
  -2  20   4       86.16       67.69      8.16 o 
   0  20   4     2053.49     2070.07     28.03 o 
   2  20   4       32.66       19.39      5.89 o 
   4  20   4      195.04      235.27     20.09 o 
  -3  21   4      160.64      151.72     13.26 o 
  -1  21   4     2000.76     2050.61     31.11 o 
   1  21   4      654.63      616.31     11.82 o 
   3  21   4      224.09      229.30     17.51 o 
  -4  22   4      113.24       84.34     13.76 o 
  -2  22   4      418.30      389.04     15.65 o 
   0  22   4       68.09       44.88      4.42 o 
   2  22   4     1325.85     1362.74     29.30 o 
   4  22   4        4.90       -1.96     10.86 o 
  -3  23   4      185.77      167.15     14.34 o 
  -1  23   4     1279.65     1261.51     18.66 o 
   1  23   4      819.54      810.72     13.96 o 
   3  23   4       58.53       37.80      9.88 o 
  -4  24   4      144.83      146.68     16.17 o 
  -2  24   4      358.69      320.20     14.78 o 
   0  24   4      573.02      515.31     11.24 o 
   2  24   4      200.99      174.95     14.02 o 
   4  24   4       66.84       82.35     15.71 o 
  -3  25   4      136.50      132.11     13.35 o 
  -1  25   4     2196.12     2272.96     28.26 o 
   1  25   4      375.55      282.22     11.02 o 
   3  25   4      138.92      132.56     15.01 o 
  -4  26   4       39.64       30.42     12.15 o 
  -2  26   4      770.51      755.50     22.24 o 
   0  26   4      914.27      845.45     14.75 o 
   2  26   4      687.57      627.76     23.13 o 
   4  26   4       81.48       91.47     16.87 o 
  -3  27   4       14.36        7.06      8.03 o 
  -1  27   4      979.61      883.94     18.66 o 
   1  27   4      284.71      261.31     12.66 o 
   3  27   4       31.50       18.80     10.15 o 
  -4  28   4        9.82        9.03     11.76 o 
  -2  28   4      519.03      466.25     18.34 o 
   0  28   4     1502.74     1540.08     24.22 o 
   2  28   4       37.86       26.66      8.60 o 
   4  28   4       13.89        6.66     13.58 o 
  -3  29   4      197.88      199.38     16.34 o 
  -1  29   4      141.55      118.72      8.92 o 
   1  29   4     1409.85     1424.70     28.04 o 
   3  29   4      204.78      225.25     19.71 o 
  -4  30   4       10.95        4.52     12.40 o 
  -2  30   4       98.98       84.95     10.53 o 
   0  30   4       91.45       43.62      6.46 o 
   2  30   4       71.74       69.46     11.56 o 
  -3  31   4       27.18       19.56      9.72 o 
  -1  31   4       51.02       39.04      6.76 o 
   1  31   4     1273.70     1233.92     26.90 o 
   3  31   4      118.69      121.47     16.25 o 
  -2  32   4      310.08      267.10     16.74 o 
   0  32   4      882.47      805.48     21.38 o 
   2  32   4      230.89      210.81     17.23 o 
  -3  33   4      119.50      109.80     14.50 o 
  -1  33   4      500.86      468.64     20.08 o 
   1  33   4     1526.46     1651.73     32.03 o 
   3  33   4       97.33       94.01     15.53 o 
  -2  34   4      106.34       93.13     11.77 o 
   0  34   4      845.48      835.22     25.20 o 
   2  34   4      239.02      287.28     20.21 o 
  -3  35   4       27.46       16.00     10.89 o 
  -1  35   4      255.05      265.58     17.38 o 
   1  35   4      122.99       89.01     12.00 o 
   3  35   4       45.57       42.37     13.97 o 
  -2  36   4      162.21      153.04     16.13 o 
   0  36   4      126.13       81.79     10.59 o 
   2  36   4      165.30      154.43     16.50 o 
  -3  37   4      243.15      270.06     26.23 o 
  -1  37   4      322.52      332.54     20.18 o 
   1  37   4       78.96       50.51     10.36 o 
   3  37   4       19.27       11.44     13.23 o 
  -2  38   4      285.03      313.88     21.81 o 
   0  38   4      561.02      517.35     21.34 o 
   2  38   4      723.35      885.04     32.21 o 
  -3  39   4      309.56      345.42     30.14 o 
  -1  39   4     1145.59     1138.23     33.17 o 
   1  39   4      229.95      237.86     20.56 o 
   3  39   4       62.39       43.37     15.88 o 
  -2  40   4       25.74       14.87     12.33 o 
   0  40   4      374.88      339.17     19.28 o 
   2  40   4       24.76       25.16     12.29 o 
  -1  41   4       42.69       24.20     11.20 o 
   1  41   4      125.52       84.80     14.72 o 
  -2  42   4       58.89       42.45     14.96 o 
   0  42   4       37.52       24.66      9.43 o 
   2  42   4       61.91       36.89     13.60 o 
  -1  43   4      136.64      119.62     20.14 o 
   1  43   4      121.70       93.60     16.40 o 
  -2  44   4       65.46       30.78     15.82 o 
   0  44   4      217.81      231.98     18.27 o 
   2  44   4       83.26       83.48     16.96 o 
  -1  45   4      139.38      179.17     23.70 o 
   1  45   4       24.97       22.81     12.70 o 
  -2  46   4      311.27      403.80     37.66 o 
   0  46   4        4.63       -8.36     12.73 o 
  -1  47   4       49.99       62.58     17.62 o 
   1  47   4       35.08       43.45     17.45 o 
   0  48   4       36.48       46.83     22.25 o 
  -1  49   4       87.35      103.07     22.18 o 
   1  49   4       22.26       14.46     17.82 o 
   0  50   4       35.04       47.72     21.04 o 
  -3   1   5      604.53      557.36     14.98 o 
  -1   1   5     7474.63     7774.92     55.61 o 
   1   1   5      832.23      837.95     11.26 o 
   3   1   5       80.25       65.59      6.98 o 
  -4   2   5       12.71        5.52      7.87 o 
  -2   2   5      214.27      203.50      8.15 o 
   0   2   5      621.39      556.93     10.59 o 
   2   2   5     3231.80     3497.68     31.86 o 
   4   2   5        0.54       -3.76      7.25 o 
  -3   3   5       94.95       73.81      7.80 o 
  -1   3   5     2988.16     2976.65     22.68 o 
   1   3   5     4165.43     4083.04     25.88 o 
   3   3   5      131.11      110.33      8.34 o 
  -4   4   5       40.96       28.54      9.98 o 
  -2   4   5      930.16      765.10     14.53 o 
   0   4   5     1730.52     1714.28     13.38 o 
   2   4   5      889.82      855.27     14.66 o 
   4   4   5       38.03       25.02      8.58 o 
  -3   5   5      221.26      223.32     12.04 o 
  -1   5   5     2103.82     2013.04     18.89 o 
   1   5   5      118.55       89.41      4.83 o 
   3   5   5       97.32       61.15      6.83 o 
  -4   6   5       72.72       52.99     11.17 o 
  -2   6   5     1558.95     1651.37     27.95 o 
   0   6   5     3972.71     3780.53     31.17 o 
   2   6   5     1257.66     1211.74     18.66 o 
   4   6   5       66.35       59.65     11.18 o 
  -3   7   5      109.71       79.75      8.23 o 
  -1   7   5     1258.86     1479.26     16.35 o 
   1   7   5      432.35      401.81      8.59 o 
   3   7   5      183.01      199.17     11.48 o 
  -4   8   5       28.33       21.14      9.49 o 
  -2   8   5     3832.97     4242.15     51.24 o 
   0   8   5     1184.36     1188.30     12.48 o 
   2   8   5      756.32      786.29     14.77 o 
   4   8   5      865.32     1018.05     31.88 o 
  -3   9   5      267.55      240.52     12.51 o 
  -1   9   5     2600.18     2851.19     23.19 o 
   1   9   5     1815.82     1878.33     22.44 o 
   3   9   5        2.65        0.41      4.95 o 
  -4  10   5       72.03       48.79     11.65 o 
  -2  10   5       43.83       36.33      4.51 o 
   0  10   5    13501.35    14098.11    129.23 o 
   2  10   5       12.83        7.92      3.53 o 
   4  10   5       22.95       16.90      9.66 o 
  -3  11   5      199.86      162.53     11.03 o 
  -1  11   5     1309.55     1323.15     16.17 o 
   1  11   5      340.67      248.51      7.17 o 
   3  11   5      195.39      174.98     10.14 o 
  -4  12   5       83.13       49.37     11.95 o 
  -2  12   5     1924.03     2087.72     24.94 o 
   0  12   5     1112.55     1159.81     15.90 o 
   2  12   5      287.61      253.37      9.18 o 
   4  12   5      147.43      167.99     14.75 o 
  -3  13   5       11.11        1.67      5.85 o 
  -1  13   5     3624.46     3749.56     27.76 o 
   1  13   5      622.67      681.52     11.52 o 
   3  13   5      359.09      333.48     15.27 o 
  -4  14   5      236.44      255.19     18.01 o 
  -2  14   5      755.27      752.15     16.80 o 
   0  14   5     2054.18     2174.78     29.05 o 
   2  14   5      232.82      197.75      8.58 o 
   4  14   5      270.93      310.15     21.66 o 
  -3  15   5      820.34      851.82     24.84 o 
  -1  15   5      936.63      926.69     14.27 o 
   1  15   5     1684.76     1675.26     21.54 o 
   3  15   5       55.69       28.95      7.64 o 
  -4  16   5       56.62       43.72     10.80 o 
  -2  16   5      429.83      391.72     12.44 o 
   0  16   5     1143.18     1063.90     16.76 o 
   2  16   5     2930.20     3255.78     30.84 o 
   4  16   5      196.89      200.27     18.90 o 
  -3  17   5      212.49      211.84     14.82 o 
  -1  17   5     2914.95     2994.50     27.26 o 
   1  17   5     1394.78     1402.45     20.52 o 
   3  17   5      117.52       90.02     10.42 o 
  -4  18   5      415.12      464.89     22.80 o 
  -2  18   5      103.82       85.30      8.51 o 
   0  18   5     1207.38     1109.19     17.84 o 
   2  18   5      486.17      483.24     12.51 o 
   4  18   5       21.43        4.23     11.39 o 
  -3  19   5      373.31      389.80     17.98 o 
  -1  19   5      567.57      511.56     11.23 o 
   1  19   5      885.47      891.02     17.23 o 
   3  19   5       10.60        1.20      7.56 o 
  -4  20   5        0.03       -0.48      9.60 o 
  -2  20   5       36.80       19.96      5.99 o 
   0  20   5      735.25      692.10     20.81 o 
   2  20   5      936.92      945.20     25.92 o 
   4  20   5       37.55       27.15     11.92 o 
  -3  21   5     1384.90     1543.48     34.56 o 
  -1  21   5      535.50      479.62     11.29 o 
   1  21   5     1581.69     1533.11     23.18 o 
   3  21   5      189.18      176.18     15.87 o 
  -4  22   5      189.62      196.56     17.76 o 
  -2  22   5      232.30      228.76     13.65 o 
   0  22   5     1731.82     1744.43     28.88 o 
   2  22   5      100.80       85.56     10.79 o 
   4  22   5       46.97       39.34     13.14 o 
  -3  23   5      439.85      439.58     19.57 o 
  -1  23   5      369.50      299.69      9.51 o 
   1  23   5      513.44      413.15     12.18 o 
   3  23   5      211.06      202.28     18.81 o 
  -4  24   5       11.47        7.48     10.63 o 
  -2  24   5      582.36      562.77     19.21 o 
   0  24   5      221.20      197.01      9.68 o 
   2  24   5       85.81       87.24     11.05 o 
   4  24   5       50.07       31.89     13.57 o 
  -3  25   5       52.30       34.62      9.45 o 
  -1  25   5      829.15      806.71     17.58 o 
   1  25   5     1327.92     1293.89     22.39 o 
   3  25   5      152.95      142.30     15.40 o 
  -4  26   5        3.36       -3.22     10.89 o 
  -2  26   5       59.80       42.66      8.18 o 
   0  26   5     1717.62     1720.86     25.38 o 
   2  26   5      195.41      181.35     14.96 o 
   4  26   5       49.01       44.72     14.86 o 
  -3  27   5      259.79      248.86     17.88 o 
  -1  27   5     1193.15     1191.06     21.73 o 
   1  27   5     1220.76     1260.15     26.09 o 
   3  27   5       42.01       25.42     10.35 o 
  -4  28   5        3.32        5.54     12.06 o 
  -2  28   5     1162.91     1147.44     28.05 o 
   0  28   5      419.51      431.41     13.74 o 
   2  28   5       55.46       54.49     10.26 o 
  -3  29   5      104.35       94.66     13.05 o 
  -1  29   5      120.62       94.93      9.35 o 
   1  29   5       29.28       23.71      6.68 o 
   3  29   5      305.64      354.56     23.79 o 
  -4  30   5       12.05        3.82     12.60 o 
  -2  30   5      308.05      305.13     16.93 o 
   0  30   5     2666.89     2822.86     36.60 o 
   2  30   5      332.51      316.09     20.01 o 
  -3  31   5       55.12       39.22     10.02 o 
  -1  31   5     1159.53     1194.55     26.61 o 
   1  31   5      146.95      138.35     11.38 o 
   3  31   5      164.22      194.67     19.09 o 
  -2  32   5      200.46      196.52     16.75 o 
   0  32   5     2955.09     3152.19     47.23 o 
   2  32   5       69.70       51.81     11.37 o 
  -3  33   5      131.74      149.97     16.17 o 
  -1  33   5       11.51        8.84      7.15 o 
   1  33   5     1700.55     1909.68     34.75 o 
   3  33   5      192.76      248.52     21.86 o 
  -2  34   5     1006.95     1014.80     32.46 o 
   0  34   5      264.03      253.03     16.15 o 
   2  34   5       23.55       24.02      9.95 o 
  -3  35   5      106.60       98.15     16.89 o 
  -1  35   5     2470.55     2730.16     48.04 o 
   1  35   5      600.36      593.54     23.47 o 
   3  35   5      110.47      121.01     18.03 o 
  -2  36   5       99.49       77.75     13.13 o 
   0  36   5      492.71      456.17     19.83 o 
   2  36   5      137.30      131.84     15.89 o 
  -3  37   5       41.48       30.50     13.69 o 
  -1  37   5      318.36      339.22     19.65 o 
   1  37   5      103.60       84.29     11.93 o 
   3  37   5      400.40      526.86     31.22 o 
  -2  38   5      152.78      150.40     16.75 o 
   0  38   5     1082.86     1112.30     31.09 o 
   2  38   5      132.62      136.08     16.61 o 
  -3  39   5      159.60      190.23     24.63 o 
  -1  39   5      180.68      185.43     16.43 o 
   1  39   5       39.33       17.81     10.73 o 
  -2  40   5       19.41        0.75     10.33 o 
   0  40   5        1.18       -1.04      8.09 o 
   2  40   5      121.99      109.16     15.89 o 
  -1  41   5      241.22      249.69     21.70 o 
   1  41   5      108.04       98.76     15.53 o 
  -2  42   5      196.49      223.94     24.05 o 
   0  42   5       62.74       38.52     10.49 o 
   2  42   5      156.96      164.86     19.22 o 
  -1  43   5      163.48      124.63     17.87 o 
   1  43   5       70.58       51.87     14.22 o 
  -2  44   5      268.29      320.54     28.49 o 
   0  44   5      105.28       82.38     13.41 o 
   2  44   5       60.18       69.88     17.75 o 
  -1  45   5      102.04       98.51     19.66 o 
   1  45   5        4.83      -10.72     11.73 o 
  -2  46   5       70.83       92.26     22.49 o 
   0  46   5      196.71      246.71     21.88 o 
  -1  47   5       25.65       13.68     15.82 o 
   1  47   5        2.66        2.05     12.77 o 
   0  48   5       19.52       16.96     17.42 o 
  -1  49   5        9.41       12.12     16.93 o 
   0  50   5       23.36       23.78     19.52 o 
  -4   0   6       15.69        9.09     11.70 o 
  -2   0   6     1248.44     1307.41     27.61 o 
   0   0   6     3746.58     4289.79     45.59 o 
   2   0   6     1988.46     2178.60     61.69 o 
   4   0   6      136.21      123.33     18.23 o 
  -3   1   6      645.78      610.60     15.87 o 
  -1   1   6       90.00       51.18      4.14 o 
   1   1   6     2229.23     2169.26     19.38 o 
   3   1   6       13.14        7.20      4.77 o 
  -4   2   6      155.91      130.72     13.69 o 
  -2   2   6      128.47      108.68      6.90 o 
   0   2   6     2302.88     2303.16     23.26 o 
   2   2   6      207.16      165.32      7.92 o 
   4   2   6       21.56       11.95      8.14 o 
  -3   3   6      136.50      119.22      9.48 o 
  -1   3   6      584.87      561.56     10.54 o 
   1   3   6     1851.32     1767.03     17.68 o 
   3   3   6      139.67      101.20      7.92 o 
  -4   4   6      118.13      107.43     13.79 o 
  -2   4   6      483.65      472.33     12.06 o 
   0   4   6    11133.46    12064.03     56.53 o 
   2   4   6       27.20       26.98      4.42 o 
   4   4   6       26.72       21.87      8.83 o 
  -3   5   6       62.82       51.90      7.39 o 
  -1   5   6      520.60      450.81      9.58 o 
   1   5   6     1159.84     1199.94     14.75 o 
   3   5   6      223.67      192.72     10.80 o 
  -4   6   6      233.47      246.62     19.87 o 
  -2   6   6      451.01      418.22     11.35 o 
   0   6   6        2.09        2.56      1.90 o 
   2   6   6      504.30      510.65     12.44 o 
   4   6   6       50.10       47.11     11.38 o 
  -3   7   6      537.70      516.30     16.75 o 
  -1   7   6     1340.67     1322.90     23.27 o 
   1   7   6        5.71        1.83      2.39 o 
   3   7   6       91.69       65.98      7.89 o 
  -4   8   6       25.71       15.58      9.72 o 
  -2   8   6       73.56       55.77      5.30 o 
   0   8   6     3471.90     3754.75     49.44 o 
   2   8   6      699.05      678.90     14.19 o 
   4   8   6       20.01       13.03      9.79 o 
  -3   9   6      442.49      444.84     15.63 o 
  -1   9   6     1786.50     1670.05     26.43 o 
   1   9   6     1897.51     2008.45     19.59 o 
   3   9   6       17.32       16.15      5.88 o 
  -4  10   6      224.43      230.22     19.25 o 
  -2  10   6       73.08       42.56      5.09 o 
   0  10   6     1262.93     1309.25     15.77 o 
   2  10   6       20.41        6.30      3.64 o 
   4  10   6       23.40       15.87      9.94 o 
  -3  11   6       33.21       22.14      6.04 o 
  -1  11   6       42.56       34.80      3.90 o 
   1  11   6     6759.59     6996.03     55.39 o 
   3  11   6      606.02      616.79     17.82 o 
  -4  12   6       53.42       32.40     11.29 o 
  -2  12   6      198.24      186.65      8.47 o 
   0  12   6      729.88      629.54     10.04 o 
   2  12   6     1162.82     1208.47     22.36 o 
   4  12   6       76.13       76.36     13.26 o 
  -3  13   6        0.99        1.90      6.16 o 
  -1  13   6     4022.82     4395.01     59.63 o 
   1  13   6     2554.50     2648.13     30.34 o 
   3  13   6      296.39      277.78     15.06 o 
  -4  14   6       27.32       33.07     10.12 o 
  -2  14   6      239.83      182.19      8.49 o 
   0  14   6     1664.39     1683.64     25.31 o 
   2  14   6      123.25      101.58      7.06 o 
   4  14   6      231.70      265.65     20.85 o 
  -3  15   6      509.29      489.44     19.42 o 
  -1  15   6     2419.28     2467.63     36.39 o 
   1  15   6      592.24      532.91     10.43 o 
   3  15   6      455.02      471.45     20.82 o 
  -4  16   6      108.90      102.28     13.77 o 
  -2  16   6        5.53        1.38      4.12 o 
   0  16   6     1206.52     1227.15     18.55 o 
   2  16   6      287.41      249.18      9.69 o 
   4  16   6       42.35       36.24     12.20 o 
  -3  17   6      172.68      151.55     13.08 o 
  -1  17   6     2233.21     2261.72     42.61 o 
   1  17   6      844.12      856.37     16.99 o 
   3  17   6      119.03      104.70     12.53 o 
  -4  18   6      401.26      436.23     23.33 o 
  -2  18   6      950.65      940.43     22.94 o 
   0  18   6      686.89      601.53     13.71 o 
   2  18   6     1756.97     1763.06     26.39 o 
   4  18   6       21.46       24.63     11.66 o 
  -3  19   6      501.82      476.12     19.83 o 
  -1  19   6      830.44      740.87     14.12 o 
   1  19   6       36.21       34.83      5.24 o 
   3  19   6      199.64      207.35     16.72 o 
  -4  20   6      217.96      212.85     18.62 o 
  -2  20   6      857.19      824.98     22.08 o 
   0  20   6       12.16        3.94      3.68 o 
   2  20   6      691.09      727.48     20.17 o 
   4  20   6       62.90       57.17     13.60 o 
  -3  21   6      121.96      101.69     12.08 o 
  -1  21   6      564.00      476.74     11.79 o 
   1  21   6       28.02       19.05      4.91 o 
   3  21   6       39.09       41.74     10.18 o 
  -4  22   6       51.25       28.10     11.77 o 
  -2  22   6     1840.75     1861.06     33.15 o 
   0  22   6      214.50      191.51      9.58 o 
   2  22   6      930.70      932.51     26.85 o 
   4  22   6       28.23       25.04     13.29 o 
  -3  23   6      270.27      238.70     16.67 o 
  -1  23   6       22.12        7.84      3.92 o 
   1  23   6      288.10      263.14     11.19 o 
   3  23   6      343.23      334.18     21.13 o 
  -4  24   6        8.55        3.13     10.66 o 
  -2  24   6     1154.79     1180.05     27.51 o 
   0  24   6      624.20      539.06     14.69 o 
   2  24   6      366.79      343.68     17.77 o 
   4  24   6        0.35        3.42     12.51 o 
  -3  25   6       39.64       23.87      8.95 o 
  -1  25   6      109.81       89.56      6.83 o 
   1  25   6      993.17      999.31     20.90 o 
   3  25   6      148.11      156.59     16.59 o 
  -4  26   6       44.61       28.65     12.68 o 
  -2  26   6     1114.02     1185.52     28.05 o 
   0  26   6     2627.57     2640.29     32.23 o 
   2  26   6      259.11      273.43     17.98 o 
  -3  27   6       57.55       24.38      9.13 o 
  -1  27   6      697.69      666.75     19.31 o 
   1  27   6     1376.56     1422.40     28.28 o 
   3  27   6        0.51       -2.20      9.34 o 
  -4  28   6       22.33       10.95     12.40 o 
  -2  28   6      111.22       88.43     10.39 o 
   0  28   6      317.15      290.91     12.03 o 
   2  28   6      282.90      289.15     19.12 o 
  -3  29   6      502.23      518.39     23.40 o 
  -1  29   6     2878.97     2995.72     41.30 o 
   1  29   6      925.38      960.63     24.18 o 
   3  29   6       26.70       32.57     11.89 o 
  -2  30   6      124.59       88.47     12.17 o 
   0  30   6        9.40       10.14      5.45 o 
   2  30   6      219.84      225.09     17.72 o 
  -3  31   6       48.65       34.18     12.26 o 
  -1  31   6      950.97      955.61     24.38 o 
   1  31   6       89.53       68.28      9.18 o 
   3  31   6       30.24       22.31     11.87 o 
  -2  32   6      107.67       57.02     11.32 o 
   0  32   6     1701.27     1773.72     37.63 o 
   2  32   6      342.54      392.17     22.29 o 
  -3  33   6       24.48       19.98     11.87 o 
  -1  33   6      692.33      695.67     24.97 o 
   1  33   6     1539.04     1745.57     34.67 o 
   3  33   6       34.37       27.43     13.48 o 
  -2  34   6      883.59     1004.63     32.68 o 
   0  34   6       43.79       23.15      8.27 o 
   2  34   6      694.87      742.17     28.79 o 
  -3  35   6       93.64       76.50     15.51 o 
  -1  35   6       33.10       25.70      8.76 o 
   1  35   6      485.74      503.40     22.14 o 
   3  35   6      200.60      227.75     22.07 o 
  -2  36   6      297.23      250.22     19.77 o 
   0  36   6      497.46      485.62     20.82 o 
   2  36   6      896.52     1027.09     34.24 o 
  -3  37   6       22.83       11.90     13.80 o 
  -1  37   6      341.19      366.24     19.69 o 
   1  37   6       44.24       34.30      9.89 o 
   3  37   6       59.10       70.15     16.71 o 
  -2  38   6      543.77      561.87     26.64 o 
   0  38   6      150.95      114.90     13.35 o 
   2  38   6       51.26       34.95     12.00 o 
  -3  39   6      193.30      292.05     29.20 o 
  -1  39   6      265.38      284.29     20.02 o 
   1  39   6       56.72       31.92     11.60 o 
  -2  40   6      292.01      297.28     23.04 o 
   0  40   6      219.82      233.16     17.85 o 
   2  40   6      500.47      586.09     29.04 o 
  -1  41   6       10.73        9.27     11.02 o 
   1  41   6       91.49       82.48     15.50 o 
  -2  42   6      382.58      478.68     27.79 o 
   0  42   6       15.59        0.07      8.74 o 
   2  42   6       63.46       50.48     14.89 o 
  -1  43   6      186.44      185.43     20.58 o 
   1  43   6       47.80       45.57     13.91 o 
  -2  44   6       45.97       54.33     17.35 o 
   0  44   6       55.86       36.72     11.54 o 
   2  44   6       26.45       14.13     15.70 o 
  -1  45   6       11.06        5.58     12.63 o 
   1  45   6      112.32      107.11     17.73 o 
   0  46   6      153.20      161.25     19.19 o 
  -1  47   6      175.43      180.12     24.52 o 
   1  47   6       84.35       77.69     17.43 o 
   0  48   6       98.49      115.31     25.53 o 
  -3   1   7       64.35       53.30      6.84 o 
  -1   1   7     3062.55     2960.24     24.71 o 
   1   1   7      202.47      183.87      6.43 o 
   3   1   7      379.48      412.85     13.76 o 
  -4   2   7      152.32      148.20     14.40 o 
  -2   2   7      505.36      458.06     12.36 o 
   0   2   7     3622.52     3572.18     47.60 o 
   2   2   7      209.07      190.07      8.58 o 
   4   2   7        0.29        1.28      8.05 o 
  -3   3   7      129.83      109.38      9.60 o 
  -1   3   7     1496.32     1548.91     18.02 o 
   1   3   7     1441.83     1450.11     16.50 o 
   3   3   7      169.94      152.69      9.99 o 
  -4   4   7       83.93       83.96     12.07 o 
  -2   4   7     3491.42     3722.22     34.04 o 
   0   4   7     1876.41     2055.42     19.93 o 
   2   4   7      100.60       92.19      6.75 o 
   4   4   7       18.62       10.91      8.13 o 
  -3   5   7       71.10       53.14      7.51 o 
  -1   5   7     3575.53     3989.41     33.59 o 
   1   5   7      720.30      726.41     11.93 o 
   3   5   7      130.02       88.70      8.31 o 
  -4   6   7       49.53       34.24     10.94 o 
  -2   6   7       72.43       58.28      5.72 o 
   0   6   7     2765.88     2922.73     26.52 o 
   2   6   7      153.35      146.81      8.10 o 
   4   6   7       94.20       90.05     13.33 o 
  -3   7   7      171.22      151.60     11.12 o 
  -1   7   7      884.48      991.83     15.50 o 
   1   7   7     1012.91     1033.42     14.76 o 
   3   7   7      327.59      361.47     14.18 o 
  -4   8   7      290.45      304.43     21.82 o 
  -2   8   7      963.65      979.98     17.65 o 
   0   8   7     3264.67     3428.56     41.80 o 
   2   8   7      342.17      342.42     10.89 o 
   4   8   7       49.86       37.56     11.40 o 
  -3   9   7      283.47      261.10     13.67 o 
  -1   9   7       63.29       48.28      4.54 o 
   1   9   7     1360.79     1353.37     17.26 o 
   3   9   7      146.69      138.77     10.65 o 
  -4  10   7       76.48       53.82     12.16 o 
  -2  10   7       28.73       14.91      4.19 o 
   0  10   7     5300.67     5859.42     31.93 o 
   2  10   7      137.78       93.12      7.02 o 
   4  10   7      359.73      411.23     24.98 o 
  -3  11   7      456.77      466.89     16.61 o 
  -1  11   7      319.87      326.76      9.35 o 
   1  11   7     2555.26     2834.35     35.55 o 
   3  11   7      127.53      114.77      9.92 o 
  -4  12   7      121.41      107.29     15.35 o 
  -2  12   7      494.10      482.11     12.76 o 
   0  12   7      325.43      442.85      9.83 o 
   2  12   7       13.38        9.36      4.28 o 
   4  12   7      292.59      376.32     23.50 o 
  -3  13   7      377.27      364.02     17.26 o 
  -1  13   7     3629.24     3896.82     44.89 o 
   1  13   7      299.58      264.30      8.27 o 
   3  13   7      392.44      391.80     17.42 o 
  -4  14   7      131.40      140.67     16.46 o 
  -2  14   7      533.94      524.75     13.45 o 
   0  14   7      396.91      396.56     10.81 o 
   2  14   7      434.43      401.71     13.29 o 
   4  14   7       45.91       36.59     12.15 o 
  -3  15   7      252.30      243.42     15.66 o 
  -1  15   7      520.56      506.46     11.79 o 
   1  15   7       79.90       40.49      4.44 o 
   3  15   7       90.52       81.28     11.68 o 
  -4  16   7      434.14      454.22     23.66 o 
  -2  16   7      254.98      198.83     10.72 o 
   0  16   7      259.34      187.00      8.28 o 
   2  16   7      656.98      640.82     16.61 o 
   4  16   7       70.86       76.48     14.98 o 
  -3  17   7      202.30      175.99     14.06 o 
  -1  17   7       32.57       22.55      4.21 o 
   1  17   7      317.74      273.90     10.76 o 
   3  17   7        2.11       -0.61      7.64 o 
  -4  18   7       47.36       39.63     11.27 o 
  -2  18   7       70.38       41.59      6.56 o 
   0  18   7     2982.19     3143.49     31.48 o 
   2  18   7       83.37       69.50      7.42 o 
   4  18   7       38.26       42.02     13.50 o 
  -3  19   7       86.66       85.50     11.05 o 
  -1  19   7       34.61       25.19      4.49 o 
   1  19   7      124.49      115.85      8.35 o 
   3  19   7      227.95      254.55     18.51 o 
  -4  20   7        5.40        9.36     11.04 o 
  -2  20   7     1404.49     1461.79     29.44 o 
   0  20   7       42.88       24.44      4.86 o 
   2  20   7        5.57        2.83      5.77 o 
   4  20   7       26.64       23.76     12.94 o 
  -3  21   7       80.01       49.42      9.65 o 
  -1  21   7     1816.34     1883.40     28.05 o 
   1  21   7      334.09      282.06     11.44 o 
   3  21   7      629.77      669.71     29.04 o 
  -4  22   7       46.28       36.32     12.22 o 
  -2  22   7      483.74      456.16     17.62 o 
   0  22   7      512.54      452.98     13.27 o 
   2  22   7      487.34      497.06     20.78 o 
   4  22   7       88.93       73.08     15.45 o 
  -3  23   7       57.10       44.38     10.13 o 
  -1  23   7     1527.18     1434.87     23.53 o 
   1  23   7     1711.92     1788.11     27.54 o 
   3  23   7       70.74       41.01     11.31 o 
  -4  24   7       13.04       -0.01     11.56 o 
  -2  24   7      133.14      107.61     10.76 o 
   0  24   7      966.56      938.60     19.37 o 
   2  24   7      291.95      298.11     18.44 o 
  -3  25   7      143.75      120.25     13.49 o 
  -1  25   7      919.22      831.26     18.61 o 
   1  25   7     1697.80     1847.14     28.82 o 
   3  25   7      209.88      194.28     17.83 o 
  -4  26   7      190.04      226.23     21.09 o 
  -2  26   7      249.66      277.16     16.10 o 
   0  26   7      572.01      562.52     15.80 o 
   2  26   7       48.35       39.34      9.83 o 
  -3  27   7       36.76       27.11     10.05 o 
  -1  27   7      122.96      116.25     10.45 o 
   1  27   7     1177.18     1189.24     26.75 o 
   3  27   7      161.10      169.44     17.29 o 
  -2  28   7       96.51       70.64     11.33 o 
   0  28   7     1593.01     1570.90     26.42 o 
   2  28   7      370.12      363.00     20.70 o 
  -3  29   7      106.44      108.29     15.87 o 
  -1  29   7      699.68      669.11     20.62 o 
   1  29   7      657.66      678.28     20.90 o 
   3  29   7       23.73       20.17     11.80 o 
  -2  30   7      245.86      239.26     18.18 o 
   0  30   7     2478.84     2560.63     34.09 o 
   2  30   7      572.70      629.71     25.69 o 
  -3  31   7       43.05       24.01     12.04 o 
  -1  31   7     1804.38     1914.23     34.73 o 
   1  31   7      739.12      786.62     23.21 o 
   3  31   7      164.12      189.59     19.81 o 
  -2  32   7      162.16      135.37     15.05 o 
   0  32   7      573.35      574.97     17.29 o 
   2  32   7       18.02       14.00      9.48 o 
  -3  33   7      146.73      156.16     18.99 o 
  -1  33   7      357.20      344.33     18.78 o 
   1  33   7      346.60      344.79     16.79 o 
   3  33   7      113.68      133.39     18.22 o 
  -2  34   7       12.43       10.45      9.47 o 
   0  34   7      195.03      175.39     14.44 o 
   2  34   7      159.35      145.69     16.56 o 
  -3  35   7        9.56        7.83     13.30 o 
  -1  35   7      292.50      285.86     19.12 o 
   1  35   7      617.49      640.23     24.96 o 
   3  35   7        3.18        0.73     13.57 o 
  -2  36   7      140.43      128.83     15.90 o 
   0  36   7      632.69      707.61     25.06 o 
   2  36   7      239.06      208.00     19.37 o 
  -3  37   7       82.10       67.72     16.36 o 
  -1  37   7      800.97      863.33     29.54 o 
   1  37   7      694.53      784.25     28.02 o 
  -2  38   7      228.78      214.53     19.87 o 
   0  38   7      351.71      351.36     20.04 o 
   2  38   7      355.89      444.06     27.36 o 
  -1  39   7       84.86       74.72     12.68 o 
   1  39   7       90.03       80.64     15.02 o 
  -2  40   7       11.30        3.94     11.23 o 
   0  40   7        1.78        2.52      8.73 o 
   2  40   7      291.51      320.25     24.01 o 
  -1  41   7       18.80       22.83     11.95 o 
   1  41   7       37.16       20.47     12.32 o 
  -2  42   7      206.87      216.01     21.40 o 
   0  42   7       96.05       95.90     13.89 o 
   2  42   7       45.38       32.67     15.34 o 
  -1  43   7      323.27      420.75     28.11 o 
   1  43   7       56.92       53.51     14.64 o 
  -2  44   7      186.47      195.49     21.15 o 
   0  44   7        0.08       -3.45      9.89 o 
  -1  45   7       73.17       72.87     16.64 o 
   1  45   7      212.65      250.62     24.22 o 
   0  46   7       20.71       22.27     12.45 o 
  -1  47   7       46.42       28.18     15.30 o 
   0  48   7       18.91       15.94     15.05 o 
  -4   0   8        7.34       -5.14     11.04 o 
  -2   0   8     2041.55     2224.88     47.56 o 
   0   0   8      723.17      719.20     21.68 o 
   2   0   8     1422.79     1303.99     27.89 o 
   4   0   8      117.11      113.86     22.84 o 
  -3   1   8       89.16       60.80      6.95 o 
  -1   1   8     1106.43     1036.20     15.27 o 
   1   1   8     2008.70     2092.92     19.74 o 
   3   1   8       34.52       23.76      5.99 o 
  -4   2   8      152.59      160.46     14.96 o 
  -2   2   8      387.99      353.76     11.34 o 
   0   2   8      702.06      735.42     15.47 o 
   2   2   8      780.15      792.41     15.86 o 
   4   2   8       76.23       73.29     14.13 o 
  -3   3   8      109.40       96.08      9.39 o 
  -1   3   8        6.35       -0.90      2.63 o 
   1   3   8      337.99      288.69      9.13 o 
   3   3   8      252.16      265.77     12.41 o 
  -4   4   8       89.77       68.85     12.83 o 
  -2   4   8      294.49      273.60     10.16 o 
   0   4   8     1494.02     1490.80     21.68 o 
   2   4   8      678.34      693.36     15.09 o 
   4   4   8        4.75        3.12     12.98 o 
  -3   5   8      108.64       76.65      8.75 o 
  -1   5   8      156.76      140.74      6.74 o 
   1   5   8     1500.35     1548.67     18.09 o 
   3   5   8      272.73      284.65     12.53 o 
  -4   6   8      208.03      230.64     19.69 o 
  -2   6   8      578.43      554.85     13.93 o 
   0   6   8     5747.43     6101.62     46.77 o 
   2   6   8      397.82      392.52     11.74 o 
   4   6   8      116.86      142.06     24.84 o 
  -3   7   8      932.36     1020.68     24.37 o 
  -1   7   8      539.45      470.65     11.00 o 
   1   7   8     2702.06     2866.13     25.06 o 
   3   7   8      199.42      206.03     12.42 o 
  -4   8   8      281.25      345.98     23.32 o 
  -2   8   8       30.11       19.53      4.60 o 
   0   8   8     2139.95     2377.50     36.05 o 
   2   8   8      294.32      257.28     10.01 o 
   4   8   8       91.48      108.67     30.17 o 
  -3   9   8      542.88      587.81     18.84 o 
  -1   9   8      353.63      294.37      9.06 o 
   1   9   8      104.26       91.49      5.75 o 
   3   9   8      169.01      153.40     11.13 o 
  -4  10   8      483.58      529.12     26.34 o 
  -2  10   8      530.94      531.86     13.82 o 
   0  10   8      381.88      407.55      9.20 o 
   2  10   8       91.04       64.30      6.42 o 
   4  10   8       10.20       -2.63     14.94 o 
  -3  11   8      188.15      165.47     12.05 o 
  -1  11   8       79.78       66.72      5.45 o 
   1  11   8      273.92      234.77      8.40 o 
   3  11   8       11.61        7.80      6.74 o 
  -4  12   8      159.20      151.95     17.29 o 
  -2  12   8      134.22      104.26      7.57 o 
   0  12   8      147.52      129.13      6.03 o 
   2  12   8       18.57       13.42      5.04 o 
   4  12   8       81.03       80.25     22.73 o 
  -3  13   8      949.92      962.08     26.67 o 
  -1  13   8      849.42      811.75     15.18 o 
   1  13   8     1818.12     1853.41     21.24 o 
   3  13   8       94.98       99.70     12.48 o 
  -4  14   8       50.39       41.87     12.72 o 
  -2  14   8       80.13       69.39      6.75 o 
   0  14   8      191.51      135.36      6.22 o 
   2  14   8      243.26      256.95     11.72 o 
   4  14   8       98.81       95.45     19.94 o 
  -3  15   8      115.09       87.11     11.01 o 
  -1  15   8      507.96      494.76     12.27 o 
   1  15   8      279.36      227.92     10.00 o 
   3  15   8       61.06       39.58     10.22 o 
  -4  16   8       24.05        9.37     10.03 o 
  -2  16   8      709.91      706.22     18.07 o 
   0  16   8      434.86      499.40     13.03 o 
   2  16   8      277.14      235.23     11.79 o 
   4  16   8       85.88       83.30     19.46 o 
  -3  17   8      207.99      223.46     15.90 o 
  -1  17   8      255.09      215.87      9.00 o 
   1  17   8      269.98      232.23     10.40 o 
   3  17   8       94.87       74.68     11.82 o 
  -4  18   8       40.31       33.19     11.85 o 
  -2  18   8     1627.12     1633.40     27.27 o 
   0  18   8      270.70      237.36      9.85 o 
   2  18   8      156.85      111.77      9.23 o 
   4  18   8       30.28       26.84     16.30 o 
  -3  19   8       23.81       14.44      8.27 o 
  -1  19   8      108.86       82.63      6.70 o 
   1  19   8      677.45      649.20     16.75 o 
   3  19   8      342.28      372.84     21.00 o 
  -4  20   8       90.76       89.60     14.40 o 
  -2  20   8       34.61       35.54      7.47 o 
   0  20   8     1217.32     1232.04     21.30 o 
   2  20   8      114.84      123.00     11.08 o 
   4  20   8       15.15        8.02     15.39 o 
  -3  21   8        3.11       -0.20      7.55 o 
  -1  21   8      247.87      214.58     10.66 o 
   1  21   8      359.02      330.20     12.74 o 
   3  21   8       44.40       27.49     10.65 o 
  -4  22   8       33.51       19.64     12.16 o 
  -2  22   8      135.82       96.70     10.25 o 
   0  22   8      772.99      764.71     17.52 o 
   2  22   8      294.40      267.67     17.48 o 
  -3  23   8       93.70       77.01     11.80 o 
  -1  23   8     1172.17     1189.85     22.39 o 
   1  23   8      726.78      681.15     17.99 o 
   3  23   8       15.06        5.06      9.78 o 
  -4  24   8      120.00      127.85     16.97 o 
  -2  24   8      387.11      369.86     18.86 o 
   0  24   8      179.01      150.17      9.61 o 
   2  24   8       23.47       12.31      8.19 o 
  -3  25   8      588.45      625.30     26.29 o 
  -1  25   8       66.13       31.02      6.19 o 
   1  25   8       18.33        5.61      5.28 o 
   3  25   8      117.95      120.03     15.46 o 
  -4  26   8       54.83       37.28     14.06 o 
  -2  26   8       19.30       15.42      8.32 o 
   0  26   8     3026.51     3198.68     37.34 o 
   2  26   8      256.62      288.87     19.20 o 
  -3  27   8      417.01      421.09     24.22 o 
  -1  27   8      831.39      791.54     22.22 o 
   1  27   8      750.71      757.82     21.95 o 
   3  27   8       19.96       21.54     11.16 o 
  -2  28   8      178.88      179.48     16.19 o 
   0  28   8      827.78      778.65     19.40 o 
   2  28   8       41.50       43.84     10.51 o 
  -3  29   8       68.10       63.47     13.76 o 
  -1  29   8      847.78      842.24     23.80 o 
   1  29   8       82.34       69.00      9.49 o 
   3  29   8       39.89       41.77     12.79 o 
  -2  30   8      266.72      246.42     18.62 o 
   0  30   8      320.97      305.46     13.27 o 
   2  30   8      171.02      139.21     15.25 o 
  -3  31   8       15.19       16.40     11.77 o 
  -1  31   8      269.50      269.84     15.79 o 
   1  31   8      146.91      123.11     11.87 o 
   3  31   8       30.51       27.96     13.21 o 
  -2  32   8      139.23      124.03     14.87 o 
   0  32   8      277.28      281.52     13.36 o 
   2  32   8      254.81      272.36     20.12 o 
  -3  33   8       55.21       42.89     13.95 o 
  -1  33   8       81.43       55.39     10.63 o 
   1  33   8      863.51      870.74     25.38 o 
   3  33   8       45.65       41.01     17.79 o 
  -2  34   8       16.91       10.49      9.77 o 
   0  34   8       50.40       45.53      9.78 o 
   2  34   8      284.85      369.34     23.88 o 
  -3  35   8       19.02       11.18     13.42 o 
  -1  35   8      376.83      399.06     21.15 o 
   1  35   8      159.29      130.21     14.13 o 
  -2  36   8       37.60       23.55     11.30 o 
   0  36   8      607.32      611.70     23.81 o 
   2  36   8       73.70       82.00     14.43 o 
  -3  37   8       46.78       43.39     16.35 o 
  -1  37   8      268.71      263.65     21.87 o 
   1  37   8       87.23       82.25     12.89 o 
  -2  38   8       18.42       19.10     11.68 o 
   0  38   8       79.84       54.04     10.90 o 
   2  38   8      546.27      623.08     29.01 o 
  -1  39   8       50.96       28.26     10.99 o 
   1  39   8      335.86      380.06     25.55 o 
  -2  40   8      147.80      137.91     18.30 o 
   0  40   8      323.83      366.29     21.87 o 
   2  40   8      200.45      188.76     20.51 o 
  -1  41   8       35.82       30.49     12.78 o 
   1  41   8       32.96       13.45     11.85 o 
  -2  42   8      358.58      407.07     28.07 o 
   0  42   8       55.09       30.25     11.00 o 
  -1  43   8      205.84      215.61     22.71 o 
   1  43   8      279.41      324.55     26.46 o 
   0  44   8        8.00        2.86     10.94 o 
  -1  45   8        2.32        3.97     13.32 o 
   1  45   8      219.07      243.94     24.37 o 
   0  46   8       15.22       19.27     13.55 o 
  -3   1   9        0.79        2.16      5.45 o 
  -1   1   9     4781.85     4896.13     39.49 o 
   1   1   9     1299.23     1221.33     14.90 o 
   3   1   9      339.30      349.69     15.98 o 
  -4   2   9       85.79       58.71     11.59 o 
  -2   2   9      145.91      120.41      8.12 o 
   0   2   9     2978.89     2840.69     31.59 o 
   2   2   9      837.88      784.58     16.11 o 
   4   2   9       33.62       26.38     13.77 o 
  -3   3   9       41.67       30.83      7.19 o 
  -1   3   9     3074.04     3262.25     27.92 o 
   1   3   9      212.71      197.01      8.45 o 
   3   3   9      539.74      579.99     19.78 o 
  -4   4   9      320.92      373.41     24.19 o 
  -2   4   9      685.60      625.95     15.21 o 
   0   4   9      324.74      309.65     11.25 o 
   2   4   9      284.26      264.50      9.57 o 
   4   4   9       50.49       56.62     20.22 o 
  -3   5   9      178.77      154.45     11.70 o 
  -1   5   9      703.74      686.36     13.31 o 
   1   5   9      610.70      547.20     11.47 o 
   3   5   9       98.79       99.08     10.61 o 
  -4   6   9      131.34      159.89     17.91 o 
  -2   6   9      492.30      467.76     13.40 o 
   0   6   9       48.34       28.95      3.84 o 
   2   6   9       70.50       46.74      6.07 o 
   4   6   9      213.75      238.70     44.18 o 
  -3   7   9      395.61      386.49     15.85 o 
  -1   7   9     1054.68     1014.77     16.28 o 
   1   7   9      387.46      347.56      9.65 o 
   3   7   9      222.95      236.53     18.02 o 
  -4   8   9      178.86      180.68     18.78 o 
  -2   8   9      437.34      402.10     12.57 o 
   0   8   9      114.10       89.69      4.82 o 
   2   8   9       73.08       68.71      6.58 o 
   4   8   9      138.73      125.12     25.61 o 
  -3   9   9      360.90      373.85     15.97 o 
  -1   9   9      571.93      587.80     13.09 o 
   1   9   9      459.17      388.34     10.36 o 
   3   9   9      139.75      101.19     13.14 o 
  -4  10   9       86.29       88.01     15.12 o 
  -2  10   9       64.06       42.52      5.99 o 
   0  10   9      213.95      175.14      6.71 o 
   2  10   9       13.47        4.57      4.82 o 
   4  10   9       46.25       31.09     20.51 o 
  -3  11   9      141.84      112.29     11.89 o 
  -1  11   9      584.53      556.67     13.02 o 
   1  11   9       24.60       18.12      4.26 o 
   3  11   9      168.58      174.53     16.63 o 
  -4  12   9      179.42      174.71     18.58 o 
  -2  12   9        0.55        0.64      4.22 o 
   0  12   9      489.09      444.50     10.16 o 
   2  12   9      139.63      127.21      9.35 o 
   4  12   9        2.44       -2.87     16.51 o 
  -3  13   9      604.64      628.50     22.31 o 
  -1  13   9       60.12       48.96      5.42 o 
   1  13   9      129.52       90.77      7.27 o 
   3  13   9       50.32       41.49     13.69 o 
  -4  14   9       78.19       71.63     14.41 o 
  -2  14   9      405.84      355.77     12.32 o 
   0  14   9      336.34      309.26     10.30 o 
   2  14   9      142.20      151.74     10.15 o 
   4  14   9       31.53       29.65     16.93 o 
  -3  15   9       28.30       22.18      8.26 o 
  -1  15   9     2177.97     2248.14     33.73 o 
   1  15   9      390.09      385.68     11.96 o 
   3  15   9      355.40      385.16     27.86 o 
  -4  16   9      173.78      170.01     17.14 o 
  -2  16   9      522.26      519.50     16.27 o 
   0  16   9      644.60      590.77     16.13 o 
   2  16   9       89.49       76.30      8.31 o 
   4  16   9      120.24      121.05     22.60 o 
  -3  17   9      298.98      317.13     18.33 o 
  -1  17   9      502.60      456.66     12.61 o 
   1  17   9       34.81       16.01      5.14 o 
   3  17   9       41.90       30.22     13.96 o 
  -4  18   9      111.04      128.26     15.72 o 
  -2  18   9     1085.11     1092.37     23.38 o 
   0  18   9      299.70      254.64     10.31 o 
   2  18   9      919.90      927.08     21.66 o 
  -3  19   9      170.03      164.44     14.68 o 
  -1  19   9      297.33      255.16     11.23 o 
   1  19   9      361.61      323.03     12.65 o 
   3  19   9      284.79      294.97     23.06 o 
  -4  20   9       43.87       48.99     13.26 o 
  -2  20   9     1056.75     1171.69     27.50 o 
   0  20   9      420.04      380.26     12.73 o 
   2  20   9      332.81      365.93     16.45 o 
  -3  21   9        6.06        6.29      8.16 o 
  -1  21   9      302.83      268.46     11.98 o 
   1  21   9      898.39      972.46     21.07 o 
   3  21   9       27.02       29.94     14.09 o 
  -4  22   9        6.53       10.61     12.09 o 
  -2  22   9      767.61      792.14     26.70 o 
   0  22   9      496.11      460.47     14.30 o 
   2  22   9      527.46      514.96     22.15 o 
  -3  23   9      102.21       86.03     12.51 o 
  -1  23   9      680.56      737.55     18.75 o 
   1  23   9     1037.53      992.11     21.83 o 
   3  23   9      128.68      119.93     20.15 o 
  -4  24   9        2.17        7.93     12.27 o 
  -2  24   9      226.41      228.21     17.00 o 
   0  24   9      939.06      941.97     22.76 o 
   2  24   9       24.72       14.33      8.97 o 
  -3  25   9       24.73       18.94     10.79 o 
  -1  25   9      645.06      658.06     18.19 o 
   1  25   9      528.56      484.91     16.27 o 
   3  25   9       49.57       44.78     16.78 o 
  -2  26   9      727.97      777.27     27.49 o 
   0  26   9      455.13      434.61     14.79 o 
   2  26   9      289.62      270.89     19.42 o 
  -3  27   9       11.64        4.90     10.65 o 
  -1  27   9      133.81      115.60     10.97 o 
   1  27   9       38.30       29.21      7.07 o 
   3  27   9       30.09       20.29     14.99 o 
  -2  28   9       81.39       63.28     11.63 o 
   0  28   9      254.92      237.41     12.80 o 
   2  28   9       54.39       37.95     10.38 o 
  -3  29   9       99.26      118.95     16.76 o 
  -1  29   9      126.38       89.51     10.47 o 
   1  29   9       79.30       64.31      9.52 o 
   3  29   9      128.03      148.15     23.08 o 
  -2  30   9      114.53       97.10     14.03 o 
   0  30   9      149.24      132.01     10.56 o 
   2  30   9       37.61       40.12     11.55 o 
  -3  31   9       56.38       64.61     15.20 o 
  -1  31   9      129.67      129.68     13.67 o 
   1  31   9      259.12      271.67     16.49 o 
   3  31   9      162.57      181.36     26.68 o 
  -2  32   9       32.31       29.97     10.91 o 
   0  32   9      353.97      332.27     14.91 o 
   2  32   9      123.63      132.04     16.34 o 
  -3  33   9      111.27      124.90     18.67 o 
  -1  33   9      144.87      150.92     15.15 o 
   1  33   9      146.03      119.00     12.28 o 
  -2  34   9       83.53       86.93     13.95 o 
   0  34   9      271.40      271.65     17.97 o 
   2  34   9       10.87        5.47     14.14 o 
  -3  35   9      172.34      217.20     23.12 o 
  -1  35   9       98.30       82.01     12.65 o 
   1  35   9      301.65      359.11     20.94 o 
  -2  36   9        0.72       -4.32     10.37 o 
   0  36   9      220.79      233.52     17.58 o 
   2  36   9       43.27       36.57     17.26 o 
  -1  37   9      153.70      134.68     15.17 o 
   1  37   9       48.40       29.80     10.52 o 
  -2  38   9       24.56       23.75     12.50 o 
   0  38   9      110.21       97.33     13.18 o 
   2  38   9       68.29       89.86     21.49 o 
  -1  39   9       72.18       56.20     12.50 o 
   1  39   9       24.67       19.09     12.18 o 
  -2  40   9      501.74      571.14     29.65 o 
   0  40   9        6.12        5.59      9.66 o 
   2  40   9       22.75       25.51     17.77 o 
  -1  41   9        2.90        1.22     11.87 o 
   1  41   9      415.63      500.26     28.90 o 
  -2  42   9       51.56       60.55     16.02 o 
   0  42   9      151.54      160.73     16.91 o 
  -1  43   9       36.58       26.35     14.31 o 
   1  43   9        9.14       11.20     13.27 o 
   0  44   9      151.19      165.87     19.82 o 
  -1  45   9      215.76      274.03     25.69 o 
   0  46   9      195.91      251.06     23.51 o 
  -4   0  10       68.39       75.13     17.90 o 
  -2   0  10      856.65      888.56     26.22 o 
   0   0  10     1576.89     1653.85     36.31 o 
   2   0  10     2832.23     2990.38     54.64 o 
   4   0  10       37.35       21.59     25.72 o 
  -3   1  10      138.07      127.81     11.11 o 
  -1   1  10      770.95      651.33     12.97 o 
   1   1  10      976.69      982.41     22.11 o 
   3   1  10       35.65       27.77      8.02 o 
  -4   2  10       35.34       21.69     10.66 o 
  -2   2  10      117.07       98.31      7.68 o 
   0   2  10      245.21      218.21     10.20 o 
   2   2  10      446.02      435.60     15.61 o 
   4   2  10        0.16       -2.76     12.99 o 
  -3   3  10      672.94      709.18     19.49 o 
  -1   3  10     1205.25     1131.46     16.94 o 
   1   3  10     1846.56     1725.45     27.49 o 
   3   3  10      598.78      631.21     20.94 o 
  -4   4  10      114.52      113.31     15.48 o 
  -2   4  10     1403.22     1395.07     22.93 o 
   0   4  10      617.26      604.13     15.87 o 
   2   4  10      671.11      627.64     18.36 o 
   4   4  10       81.17       90.68     18.83 o 
  -3   5  10      350.61      385.16     16.39 o 
  -1   5  10       40.34       31.46      4.68 o 
   1   5  10      362.02      361.63     13.49 o 
   3   5  10       51.46       35.55      9.63 o 
  -4   6  10       31.19       28.94     11.93 o 
  -2   6  10      256.34      226.07     10.76 o 
   0   6  10       65.70       46.52      5.90 o 
   2   6  10     1874.36     2050.05     41.70 o 
   4   6  10       32.53       23.24     18.79 o 
  -3   7  10      278.80      285.36     15.38 o 
  -1   7  10      104.69       83.21      6.34 o 
   1   7  10      426.63      370.65     13.68 o 
   3   7  10       77.32       58.52     11.65 o 
  -4   8  10      100.08       99.25     15.44 o 
  -2   8  10      375.65      348.40     12.21 o 
   0   8  10       71.04       38.44      5.76 o 
   2   8  10      192.82      184.40     13.51 o 
   4   8  10       25.23       15.43     18.30 o 
  -3   9  10      107.84       86.69      9.92 o 
  -1   9  10       38.66       21.38      4.41 o 
   1   9  10      355.60      299.06     12.31 o 
   3   9  10       65.05       49.09     11.62 o 
  -4  10  10      603.86      624.74     28.83 o 
  -2  10  10     1804.31     1921.63     27.34 o 
   0  10  10       95.48       64.00      4.88 o 
   2  10  10       72.99       43.35      8.56 o 
   4  10  10      165.79      175.12     29.46 o 
  -3  11  10      915.32      933.97     26.87 o 
  -1  11  10      610.93      568.83     13.59 o 
   1  11  10      474.52      434.26     16.87 o 
   3  11  10      450.03      509.39     25.36 o 
  -4  12  10      126.51      131.66     17.16 o 
  -2  12  10      650.57      664.42     16.78 o 
   0  12  10       51.24       31.07      4.07 o 
   2  12  10       46.11       24.56      7.54 o 
  -3  13  10      323.75      366.55     18.13 o 
  -1  13  10      608.84      598.15     14.29 o 
   1  13  10       68.98       31.51      7.14 o 
   3  13  10      257.76      278.31     25.84 o 
  -4  14  10       33.16       31.26     12.94 o 
  -2  14  10      318.62      292.91     12.15 o 
   0  14  10      476.52      436.67     12.24 o 
   2  14  10      143.37      102.13     11.29 o 
  -3  15  10      436.67      422.82     19.55 o 
  -1  15  10     1713.61     1694.69     28.17 o 
   1  15  10        6.32        2.57      5.52 o 
   3  15  10      104.81       64.18     16.45 o 
  -4  16  10       43.69       30.95     13.16 o 
  -2  16  10       52.98       30.93      6.85 o 
   0  16  10      297.40      270.00     10.42 o 
   2  16  10      675.06      719.69     23.82 o 
  -3  17  10      459.82      462.30     20.59 o 
  -1  17  10      557.59      543.51     15.52 o 
   1  17  10       95.91       66.62      7.97 o 
   3  17  10      248.61      276.24     27.47 o 
  -4  18  10       28.97       23.59     12.10 o 
  -2  18  10      392.84      361.59     15.98 o 
   0  18  10      125.71       99.16      7.91 o 
   2  18  10      160.65      186.26     15.07 o 
  -3  19  10       77.54       73.68     11.59 o 
  -1  19  10      148.09      124.74      9.44 o 
   1  19  10      253.71      201.01     12.40 o 
   3  19  10      158.22      139.42     20.78 o 
  -4  20  10       47.69       39.95     13.53 o 
  -2  20  10      484.46      460.36     20.57 o 
   0  20  10      798.49      878.78     19.03 o 
   2  20  10      429.38      414.91     22.24 o 
  -3  21  10       94.06       82.91     12.31 o 
  -1  21  10     2434.25     2396.31     33.12 o 
   1  21  10      337.10      264.08     13.29 o 
   3  21  10       52.28       49.65     14.11 o 
  -4  22  10       28.18       18.69     13.27 o 
  -2  22  10      353.46      348.00     19.97 o 
   0  22  10      289.83      240.86     11.44 o 
   2  22  10      272.48      273.13     24.63 o 
  -3  23  10      205.47      203.70     18.68 o 
  -1  23  10      508.45      531.77     16.70 o 
   1  23  10      281.16      241.88     13.68 o 
   3  23  10      159.54      173.05     23.94 o 
  -2  24  10      128.87      109.09     13.59 o 
   0  24  10      411.54      410.04     14.30 o 
   2  24  10       83.87       74.48     16.03 o 
  -3  25  10      109.09      130.02     16.53 o 
  -1  25  10       78.64       58.56      8.23 o 
   1  25  10       25.03        7.58      5.88 o 
   3  25  10        3.51       -2.10     13.79 o 
  -2  26  10       82.12       52.01     11.35 o 
   0  26  10      601.90      578.59     17.19 o 
   2  26  10      101.60      128.17     19.29 o 
  -3  27  10      196.38      209.71     20.43 o 
  -1  27  10      181.17      175.76     13.35 o 
   1  27  10      158.31      173.28     13.10 o 
   3  27  10        5.98        9.37     16.11 o 
  -2  28  10        0.35       -0.92      8.62 o 
   0  28  10      326.90      265.51     13.07 o 
   2  28  10       29.04       20.93     13.20 o 
  -3  29  10       49.00       49.65     14.03 o 
  -1  29  10      213.63      234.31     15.29 o 
   1  29  10      217.29      188.23     15.29 o 
   3  29  10       18.18        9.22     16.17 o 
  -2  30  10      108.05       92.61     13.87 o 
   0  30  10      202.05      195.67     12.65 o 
   2  30  10      106.38       95.23     19.06 o 
  -3  31  10      100.83      104.94     17.67 o 
  -1  31  10       60.26       35.67     10.11 o 
   1  31  10       31.03       19.70      8.85 o 
  -2  32  10       54.74       44.34     12.53 o 
   0  32  10       90.05       96.13     10.14 o 
   2  32  10       18.73       23.16     14.81 o 
  -3  33  10      109.78      134.89     19.80 o 
  -1  33  10      112.92       85.11     13.00 o 
   1  33  10      168.10      171.91     14.50 o 
  -2  34  10      170.49      227.83     20.39 o 
   0  34  10      214.76      224.17     17.32 o 
   2  34  10       31.44       38.35     15.97 o 
  -1  35  10       67.65       60.55     11.93 o 
   1  35  10      364.14      380.79     28.21 o 
  -2  36  10       81.83       74.52     15.23 o 
   0  36  10       72.43       59.63     11.76 o 
   2  36  10      259.36      351.30     32.92 o 
  -1  37  10      195.15      210.59     18.57 o 
   1  37  10       84.07      100.51     18.90 o 
  -2  38  10      176.94      201.06     20.66 o 
   0  38  10       12.56        8.59     10.01 o 
   2  38  10      169.52      192.21     26.82 o 
  -1  39  10        5.35        2.06     10.97 o 
   1  39  10      307.79      329.23     37.84 o 
  -2  40  10      166.86      190.95     21.13 o 
   0  40  10       13.80       16.27     10.77 o 
  -1  41  10      168.88      213.62     22.35 o 
   1  41  10        9.26        1.45     18.74 o 
   0  42  10       32.13       29.12     14.05 o 
  -1  43  10       26.61       19.51     14.54 o 
   1  43  10       16.05       11.07     20.98 o 
   0  44  10       77.69       73.37     24.01 o 
  -3   1  11       31.19       16.43      7.22 o 
  -1   1  11       38.83       23.34      4.40 o 
   1   1  11     3906.21     3972.60     43.86 o 
   3   1  11      192.88      196.17     14.45 o 
  -4   2  11       54.50       52.30     13.53 o 
  -2   2  11       48.50       34.09      5.87 o 
   0   2  11     2255.33     2387.42     32.89 o 
   2   2  11      486.67      453.66     16.72 o 
  -3   3  11       80.42       52.09      8.98 o 
  -1   3  11     1357.12     1280.27     18.38 o 
   1   3  11      311.84      302.17     13.03 o 
   3   3  11      144.57      133.35     14.10 o 
  -4   4  11        2.05       -7.26     10.75 o 
  -2   4  11      599.64      578.59     15.68 o 
   0   4  11     1107.81     1072.34     21.75 o 
   2   4  11      420.23      373.66     15.50 o 
  -3   5  11       22.64       15.34      7.15 o 
  -1   5  11      630.29      535.49     14.28 o 
   1   5  11      250.29      204.83     11.76 o 
   3   5  11       69.37       48.99     10.64 o 
  -4   6  11       90.53       78.52     15.08 o 
  -2   6  11      436.39      382.68     13.02 o 
   0   6  11     1900.95     1846.96     28.65 o 
   2   6  11      218.64      252.13     15.97 o 
  -3   7  11      182.20      190.51     13.44 o 
  -1   7  11      172.43      167.77      9.59 o 
   1   7  11      566.74      497.00     16.13 o 
   3   7  11      183.43      184.58     17.73 o 
  -4   8  11      333.78      369.19     22.92 o 
  -2   8  11       72.72       56.57      6.99 o 
   0   8  11      649.97      596.23     16.85 o 
   2   8  11      887.23      873.74     25.56 o 
  -3   9  11      141.23      120.57     11.51 o 
  -1   9  11      428.21      411.92     13.16 o 
   1   9  11       43.28       28.70      7.25 o 
   3   9  11      181.33      151.49     14.90 o 
  -4  10  11      107.15      106.04     16.90 o 
  -2  10  11      862.62      901.60     19.60 o 
   0  10  11      873.77      855.40     19.73 o 
   2  10  11      464.19      466.44     19.71 o 
  -3  11  11       77.72       44.70      9.80 o 
  -1  11  11      273.86      263.41     11.36 o 
   1  11  11       92.72       69.50      9.08 o 
   3  11  11      383.71      409.66     24.31 o 
  -4  12  11        4.23       -2.92     11.93 o 
  -2  12  11      521.05      487.38     14.98 o 
   0  12  11      627.27      590.78     19.83 o 
   2  12  11     1357.71     1470.13     33.61 o 
  -3  13  11        5.83        0.43      7.92 o 
  -1  13  11      172.30      159.12      9.23 o 
   1  13  11      680.23      613.08     21.32 o 
   3  13  11      515.76      548.69     32.61 o 
  -4  14  11       35.03       33.72     13.64 o 
  -2  14  11      302.95      253.87     12.35 o 
   0  14  11      445.56      357.73     16.10 o 
   2  14  11        1.02        1.40      7.06 o 
  -3  15  11      121.30       96.00     12.46 o 
  -1  15  11     1809.04     1748.57     27.36 o 
   1  15  11       68.91       65.22      9.24 o 
   3  15  11      221.02      251.55     26.33 o 
  -4  16  11       25.43       15.77     13.63 o 
  -2  16  11      550.34      581.75     18.14 o 
   0  16  11     1497.66     1439.72     31.01 o 
   2  16  11      255.57      250.79     15.46 o 
  -3  17  11      153.38      133.55     14.10 o 
  -1  17  11      117.13      131.11      9.69 o 
   1  17  11      134.76      113.21     11.56 o 
   3  17  11       29.21       16.28     14.53 o 
  -4  18  11        7.60        1.77     12.04 o 
  -2  18  11      624.65      632.12     23.52 o 
   0  18  11      611.55      577.58     20.60 o 
   2  18  11      270.46      263.89     17.65 o 
  -3  19  11      243.29      268.16     18.56 o 
  -1  19  11     1116.87     1184.86     23.69 o 
   1  19  11      180.26      173.26     13.86 o 
   3  19  11      178.40      166.15     23.57 o 
  -2  20  11      446.94      447.38     20.73 o 
   0  20  11       41.84       23.05      7.12 o 
   2  20  11       13.33        4.58      8.96 o 
  -3  21  11       13.16        8.16     10.34 o 
  -1  21  11      602.14      583.72     17.65 o 
   1  21  11      282.64      308.00     17.07 o 
   3  21  11      168.50      254.30     28.53 o 
  -2  22  11      140.48      142.48     14.86 o 
   0  22  11      583.94      540.51     20.86 o 
   2  22  11      220.53      202.29     23.01 o 
  -3  23  11       36.76       31.04     11.76 o 
  -1  23  11      147.31      103.38      9.63 o 
   1  23  11       48.18       30.39      8.75 o 
   3  23  11      120.27      164.07     23.91 o 
  -2  24  11      104.93       94.62     13.26 o 
   0  24  11      101.00       77.98     10.75 o 
   2  24  11      523.97      556.95     33.66 o 
  -3  25  11      103.29       88.00     15.06 o 
  -1  25  11      144.17      125.53     11.82 o 
   1  25  11      189.33      164.30     14.46 o 
   3  25  11      109.05      139.11     23.34 o 
  -2  26  11      218.31      221.65     18.55 o 
   0  26  11      431.40      363.92     18.19 o 
   2  26  11      167.53      147.14     21.44 o 
  -3  27  11       63.72       55.39     14.29 o 
  -1  27  11        3.84        2.33      7.12 o 
   1  27  11       72.59       40.39      9.74 o 
   3  27  11       11.98       16.29     17.52 o 
  -2  28  11       10.77        9.16      9.59 o 
   0  28  11       80.63       59.45     10.62 o 
   2  28  11       56.10       43.40     16.22 o 
  -3  29  11      229.37      282.98     24.28 o 
  -1  29  11       35.14       24.21      9.18 o 
   1  29  11       68.20       43.32     11.59 o 
  -2  30  11      258.39      301.68     21.81 o 
   0  30  11      174.10      144.71     14.47 o 
   2  30  11       81.30      102.83     17.29 o 
  -3  31  11       34.07       12.64     14.02 o 
  -1  31  11       21.60       20.01      9.40 o 
   1  31  11      199.94      203.26     19.21 o 
  -2  32  11       46.09       38.64     12.22 o 
   0  32  11      149.05      134.94     16.64 o 
   2  32  11       18.45       11.49     14.73 o 
  -1  33  11        5.16        2.88      9.51 o 
   1  33  11       36.89       22.76     11.65 o 
  -2  34  11      162.26      183.98     19.10 o 
   0  34  11      392.29      399.69     29.78 o 
   2  34  11        5.39      -11.21     14.19 o 
  -1  35  11       25.33       10.33     11.65 o 
   1  35  11      176.66      188.25     22.96 o 
  -2  36  11       13.96       10.20     12.70 o 
   0  36  11        7.47       -4.94     12.88 o 
   2  36  11      101.79      109.95     22.90 o 
  -1  37  11      291.76      346.55     30.68 o 
   1  37  11       14.13        2.36     13.92 o 
  -2  38  11       16.82       28.38     14.31 o 
   0  38  11        3.46       -5.21     13.57 o 
  -1  39  11      190.10      216.80     26.87 o 
   1  39  11       83.40      103.58     26.72 o 
   0  40  11      111.27      110.63     21.52 o 
  -1  41  11      143.96      154.93     40.88 o 
   1  41  11        0.47       14.72     23.20 o 
   0  42  11      152.32      135.89     23.36 o 
  -4   0  12        6.06      -15.20     14.78 o 
  -2   0  12      732.43      716.87     31.23 o 
   0   0  12     6370.93     6664.47     92.57 o 
   2   0  12      321.32      303.50     21.26 o 
  -3   1  12       17.93        6.71      7.25 o 
  -1   1  12     1031.00     1005.58     24.33 o 
   1   1  12      675.65      672.38     19.88 o 
   3   1  12       18.07        3.91      9.20 o 
  -4   2  12       29.98       21.44     12.26 o 
  -2   2  12     1028.11     1022.79     20.75 o 
   0   2  12     1590.04     1594.58     28.02 o 
   2   2  12      628.17      608.81     20.04 o 
  -3   3  12      394.54      384.86     17.04 o 
  -1   3  12     1900.81     1997.50     32.81 o 
   1   3  12      556.35      541.69     17.50 o 
   3   3  12       13.40       15.21      9.54 o 
  -4   4  12       24.18       23.87     13.29 o 
  -2   4  12      688.50      644.19     17.44 o 
   0   4  12     1044.53      981.57     22.51 o 
   2   4  12      271.04      270.38     17.07 o 
  -3   5  12      116.85      102.44     11.08 o 
  -1   5  12     1706.49     1680.42     30.14 o 
   1   5  12     2288.48     2394.94     41.91 o 
   3   5  12       83.26       48.99     11.20 o 
  -4   6  12       29.70       29.95     13.25 o 
  -2   6  12       27.73       15.93      6.26 o 
   0   6  12     3150.10     3260.04     46.81 o 
   2   6  12      566.04      575.86     22.01 o 
  -3   7  12     1008.55     1115.68     27.39 o 
  -1   7  12      256.02      244.45     13.07 o 
   1   7  12     3903.06     4240.13     54.44 o 
   3   7  12      310.98      328.55     23.14 o 
  -4   8  12      114.96      136.50     18.36 o 
  -2   8  12       41.11       27.34      6.55 o 
   0   8  12      214.47      186.20     11.49 o 
   2   8  12      192.28      213.18     15.43 o 
  -3   9  12      310.59      327.62     17.07 o 
  -1   9  12       72.07       40.83      7.14 o 
   1   9  12      110.93       86.38     10.41 o 
   3   9  12       62.85       51.99     12.86 o 
  -4  10  12       73.04       42.06     14.55 o 
  -2  10  12     1705.71     1868.12     34.89 o 
   0  10  12       51.88       51.72      8.73 o 
   2  10  12      257.67      220.12     16.06 o 
  -3  11  12       35.00       14.59      8.97 o 
  -1  11  12     1190.54     1220.59     30.80 o 
   1  11  12      872.27      771.92     23.93 o 
   3  11  12      258.59      251.62     21.30 o 
  -4  12  12      131.37      146.02     19.24 o 
  -2  12  12      768.25      831.64     21.29 o 
   0  12  12      241.27      192.84     13.68 o 
   2  12  12        1.55        5.60      7.19 o 
  -3  13  12       26.87       21.00      9.30 o 
  -1  13  12      243.26      185.03     13.96 o 
   1  13  12      113.11       85.28     10.51 o 
   3  13  12      131.62      125.73     20.69 o 
  -4  14  12       94.66       83.68     16.93 o 
  -2  14  12       34.00       25.62      7.15 o 
   0  14  12     1918.00     1941.70     37.14 o 
   2  14  12       72.29       41.49      9.45 o 
  -3  15  12      619.85      682.54     24.99 o 
  -1  15  12       25.26       16.08      7.37 o 
   1  15  12      356.04      312.92     16.85 o 
   3  15  12      439.13      468.75     31.53 o 
  -2  16  12      284.66      323.68     21.57 o 
   0  16  12      241.99      211.53     14.73 o 
   2  16  12       55.23       36.46      9.36 o 
  -3  17  12       34.38       23.14      9.99 o 
  -1  17  12      928.20      882.39     26.46 o 
   1  17  12     1013.53      963.65     27.95 o 
   3  17  12       39.94       40.59     14.25 o 
  -2  18  12      729.65      659.12     34.35 o 
   0  18  12      265.87      267.00     16.58 o 
   2  18  12      142.10      155.70     14.97 o 
  -3  19  12       22.24       15.87     10.54 o 
  -1  19  12       88.97       87.41     11.19 o 
   1  19  12      633.35      625.06     23.42 o 
   3  19  12       55.81       73.39     18.53 o 
  -2  20  12       41.83       36.64     12.93 o 
   0  20  12      633.48      555.87     21.63 o 
   2  20  12      156.32      156.28     17.51 o 
  -3  21  12      156.40      132.78     17.07 o 
  -1  21  12      410.85      427.35     19.51 o 
   1  21  12      149.13       96.08     12.00 o 
   3  21  12       18.28       11.22     15.49 o 
  -2  22  12      339.06      334.63     28.59 o 
   0  22  12      403.17      319.75     17.25 o 
   2  22  12       19.02        7.44     11.89 o 
  -3  23  12      177.03      162.38     18.67 o 
  -1  23  12      561.84      594.23     22.86 o 
   1  23  12      300.22      309.61     19.10 o 
   3  23  12       56.91       51.61     19.62 o 
  -2  24  12      124.72      115.88     19.57 o 
   0  24  12       23.00       20.65      8.13 o 
   2  24  12       16.29        3.29     12.33 o 
  -3  25  12       42.10       42.36     15.45 o 
  -1  25  12     1024.11     1039.38     35.54 o 
   1  25  12       13.81        7.63      8.46 o 
  -2  26  12       24.94       22.78     13.39 o 
   0  26  12      263.15      272.78     17.95 o 
   2  26  12      259.04      290.24     27.83 o 
  -3  27  12       17.48       24.21     17.06 o 
  -1  27  12       27.87       15.58      9.94 o 
   1  27  12      546.02      560.83     23.67 o 
  -2  28  12      201.72      177.14     24.10 o 
   0  28  12      145.61      122.75     13.64 o 
   2  28  12      232.73      298.75     29.54 o 
  -3  29  12       90.77       72.24     21.83 o 
  -1  29  12      292.98      337.37     28.55 o 
   1  29  12       25.15       10.55      9.91 o 
  -2  30  12      154.18      149.63     22.89 o 
   0  30  12      167.92      151.76     15.36 o 
   2  30  12        6.05        0.63     14.43 o 
  -1  31  12      317.32      302.81     28.21 o 
   1  31  12       91.62       66.04     13.85 o 
  -2  32  12       29.82       30.14     16.28 o 
   0  32  12       21.85       28.27     11.88 o 
   2  32  12       24.19       11.99     15.42 o 
  -1  33  12        5.88        2.99     12.59 o 
   1  33  12       69.13       69.40     14.91 o 
  -2  34  12      152.83      216.67     28.29 o 
   0  34  12       50.78       51.45     15.73 o 
   2  34  12       48.11       45.07     18.49 o 
  -1  35  12      157.98      173.43     22.73 o 
   1  35  12       45.11       39.21     16.67 o 
  -2  36  12       10.57       -0.71     16.92 o 
   0  36  12       35.12       29.19     14.75 o 
  -1  37  12      160.81      178.94     24.78 o 
   1  37  12      114.95      127.55     21.18 o 
   0  38  12        0.63        1.87     14.18 o 
  -1  39  12        4.48        0.57     15.43 o 
   1  39  12       17.51       20.47     22.03 o 
   0  40  12      241.00      263.84     28.69 o 
  -3   1  13       70.97       46.92     11.81 o 
  -1   1  13      185.03      150.32     11.42 o 
   1   1  13      305.63      258.34     13.81 o 
   3   1  13       74.32       63.11     13.98 o 
  -4   2  13       27.56       13.57     17.78 o 
  -2   2  13      284.88      254.68     15.56 o 
   0   2  13     1747.95     1723.52     30.44 o 
   2   2  13      142.76      153.09     14.24 o 
  -3   3  13      135.38      156.38     16.24 o 
  -1   3  13     1164.07     1203.73     26.76 o 
   1   3  13      964.64      948.88     23.55 o 
   3   3  13        8.64       11.09     11.42 o 
  -4   4  13       35.42       24.97     19.65 o 
  -2   4  13      445.48      446.90     18.51 o 
   0   4  13     1905.75     2031.00     33.15 o 
   2   4  13       89.26       69.57     10.77 o 
  -3   5  13      314.20      357.74     22.22 o 
  -1   5  13      751.33      665.83     20.43 o 
   1   5  13      704.90      698.85     23.19 o 
   3   5  13       26.47        6.26     10.64 o 
  -4   6  13       32.03       13.71     17.99 o 
  -2   6  13      243.91      267.11     16.04 o 
   0   6  13      100.44       72.95      8.57 o 
   2   6  13      146.73      128.91     12.95 o 
  -3   7  13       63.91       52.00     12.24 o 
  -1   7  13      123.08      102.19     10.11 o 
   1   7  13       56.15       45.42      8.87 o 
   3   7  13       83.07       85.78     15.30 o 
  -4   8  13      133.00      154.46     27.03 o 
  -2   8  13      853.94      878.26     25.30 o 
   0   8  13      664.24      613.02     21.70 o 
   2   8  13      547.48      575.23     23.18 o 
  -3   9  13       90.49       68.17     13.69 o 
  -1   9  13     2808.68     3093.98     42.90 o 
   1   9  13      194.89      174.12     13.93 o 
   3   9  13       89.59      109.42     16.59 o 
  -4  10  13      121.63      130.11     25.91 o 
  -2  10  13       82.55       66.53      9.87 o 
   0  10  13      560.59      487.03     19.79 o 
   2  10  13      569.02      692.98     25.63 o 
  -3  11  13      127.06      119.97     17.59 o 
  -1  11  13     1847.24     1884.67     50.88 o 
   1  11  13      110.26       74.56     10.56 o 
   3  11  13       37.11       36.31     13.46 o 
  -2  12  13      336.81      318.12     17.32 o 
   0  12  13      673.55      621.33     22.48 o 
   2  12  13      415.85      435.92     21.22 o 
  -3  13  13      365.51      412.39     27.95 o 
  -1  13  13      335.64      285.35     17.35 o 
   1  13  13      471.71      449.81     20.01 o 
   3  13  13       14.00        1.59     13.62 o 
  -2  14  13       13.26       10.91      8.29 o 
   0  14  13      653.19      570.35     21.58 o 
   2  14  13       68.93       57.32     11.33 o 
  -3  15  13      758.54      891.62     43.41 o 
  -1  15  13      112.19       99.37     11.41 o 
   1  15  13      239.17      194.75     15.24 o 
   3  15  13       35.01       37.91     16.27 o 
  -2  16  13      272.49      248.23     20.79 o 
   0  16  13      372.87      347.46     17.46 o 
   2  16  13        1.51        1.58      8.28 o 
  -3  17  13      390.06      474.07     35.51 o 
  -1  17  13      206.29      181.07     14.92 o 
   1  17  13      126.04       90.83     12.00 o 
   3  17  13       38.27       28.02     15.38 o 
  -2  18  13      684.92      656.68     40.83 o 
   0  18  13      976.18      955.55     28.57 o 
   2  18  13       36.80       34.58     10.72 o 
  -3  19  13      326.85      440.50     35.89 o 
  -1  19  13      563.89      542.84     22.49 o 
   1  19  13      450.97      424.27     20.26 o 
   3  19  13       11.50       -8.68     14.36 o 
  -2  20  13       91.29       73.54     16.77 o 
   0  20  13       86.21       66.10     10.44 o 
   2  20  13       62.73       38.27     11.91 o 
  -3  21  13      101.42      110.88     21.36 o 
  -1  21  13       63.92       57.19     10.79 o 
   1  21  13       62.97       41.07     10.05 o 
  -2  22  13       93.22       89.56     18.41 o 
   0  22  13      279.56      261.84     17.74 o 
   2  22  13       81.88       62.39     17.04 o 
  -3  23  13       15.00        5.72     15.66 o 
  -1  23  13       54.64       21.38      8.82 o 
   1  23  13      625.02      615.01     24.83 o 
  -2  24  13       22.28        8.85     12.34 o 
   0  24  13       66.15       51.72     10.33 o 
   2  24  13       47.08       33.38     15.80 o 
  -3  25  13       87.98       88.04     22.38 o 
  -1  25  13      127.68      104.64     15.69 o 
   1  25  13       37.20       19.34      9.33 o 
  -2  26  13      207.70      229.26     26.29 o 
   0  26  13       33.24       12.18      8.39 o 
   2  26  13       58.24       55.60     17.17 o 
  -3  27  13       50.77       71.59     21.82 o 
  -1  27  13       11.78        9.76     10.75 o 
   1  27  13      113.28       81.76     14.91 o 
  -2  28  13       27.29       14.01     14.13 o 
   0  28  13      121.12       95.50     12.75 o 
   2  28  13       43.11       42.06     17.26 o 
  -1  29  13       86.13       72.52     17.30 o 
   1  29  13      108.28       88.00     18.19 o 
  -2  30  13       31.99       25.35     16.05 o 
   0  30  13      244.96      263.05     19.62 o 
   2  30  13        2.23        4.23     15.25 o 
  -1  31  13       51.76       56.75     16.83 o 
   1  31  13       57.78       50.13     14.29 o 
  -2  32  13      120.54      129.42     23.34 o 
   0  32  13       75.88       82.30     15.71 o 
  -1  33  13       62.10       48.59     16.48 o 
   1  33  13      184.34      232.17     22.80 o 
  -2  34  13      177.39      211.81     28.33 o 
   0  34  13       84.51       67.85     17.69 o 
  -1  35  13       52.59       61.86     18.92 o 
   1  35  13      131.14      183.09     25.25 o 
   0  36  13      187.79      268.31     29.32 o 
  -1  37  13       38.23       28.80     16.95 o 
   1  37  13       39.07       23.91     18.58 o 
   0  38  13       25.05       34.82     18.53 o 
  -2   0  14      967.14     1024.41     39.42 o 
   0   0  14      131.43      123.40     14.99 o 
   2   0  14      176.33      135.55     22.28 o 
  -3   1  14       42.35       20.09     13.14 o 
  -1   1  14      340.19      308.50     15.65 o 
   1   1  14      143.85      122.28     11.47 o 
   3   1  14       76.95       98.77     16.82 o 
  -2   2  14       41.58       30.21      8.46 o 
   0   2  14      141.59      148.66     11.94 o 
   2   2  14       15.34        5.73      8.60 o 
  -3   3  14      204.65      241.49     20.25 o 
  -1   3  14      392.45      369.76     16.45 o 
   1   3  14      512.69      524.22     20.90 o 
   3   3  14       24.51       28.36     13.63 o 
  -2   4  14       60.93       57.80      9.97 o 
   0   4  14      837.05      814.43     22.71 o 
   2   4  14      115.80       94.87     12.76 o 
  -3   5  14      121.15      115.22     15.86 o 
  -1   5  14        6.05        0.95      5.94 o 
   1   5  14       39.71       31.39      8.62 o 
   3   5  14        2.02        8.10     13.29 o 
  -2   6  14      147.04      128.08     12.46 o 
   0   6  14      164.46      131.19     12.47 o 
   2   6  14      133.61      139.95     14.35 o 
  -3   7  14       56.59       32.95     12.26 o 
  -1   7  14      910.77      872.39     24.40 o 
   1   7  14      738.46      750.40     25.36 o 
   3   7  14       27.07       30.27     13.53 o 
  -2   8  14       40.90       26.15      8.41 o 
   0   8  14       88.68       68.92     10.27 o 
   2   8  14      394.54      405.12     20.85 o 
  -3   9  14      291.29      320.50     22.90 o 
  -1   9  14      642.80      609.22     23.10 o 
   1   9  14      347.45      351.41     18.20 o 
   3   9  14      181.59      240.20     23.52 o 
  -2  10  14      719.33      773.55     24.87 o 
   0  10  14     1002.68      950.50     28.04 o 
   2  10  14       58.13       60.41     11.63 o 
  -3  11  14      135.87      174.39     20.59 o 
  -1  11  14      550.36      522.28     21.97 o 
   1  11  14      136.68      104.01     12.19 o 
   3  11  14       51.88       42.80     15.05 o 
  -2  12  14      150.62      133.55     14.11 o 
   0  12  14       25.35       21.94      7.99 o 
   2  12  14      490.70      559.83     24.51 o 
  -3  13  14        5.64       -3.30     13.83 o 
  -1  13  14      352.92      352.91     19.06 o 
   1  13  14      216.65      217.66     16.51 o 
   3  13  14      178.47      206.75     26.21 o 
  -2  14  14     1236.27     1439.86     43.20 o 
   0  14  14      146.12      126.54     13.08 o 
   2  14  14      386.90      418.15     21.85 o 
  -3  15  14      131.45       96.84     20.56 o 
  -1  15  14      362.97      339.33     19.57 o 
   1  15  14      293.39      247.64     17.79 o 
   3  15  14       20.80       10.43     15.81 o 
  -2  16  14      762.46      897.09     34.90 o 
   0  16  14      204.17      169.46     14.64 o 
   2  16  14       32.16       13.42     10.45 o 
  -3  17  14      182.26      199.56     26.93 o 
  -1  17  14        3.91        8.59      8.31 o 
   1  17  14      317.33      369.32     19.87 o 
  -2  18  14       48.79       37.25     14.83 o 
   0  18  14      805.11      809.90     27.84 o 
   2  18  14       18.94       11.15     10.16 o 
  -3  19  14      166.41      222.55     28.79 o 
  -1  19  14       56.51       20.67      8.79 o 
   1  19  14       29.86       19.62      8.96 o 
  -2  20  14       96.86       68.68     17.00 o 
   0  20  14      324.75      328.22     19.71 o 
   2  20  14       41.95       32.32     13.05 o 
  -3  21  14       21.77        7.37     16.75 o 
  -1  21  14      927.63      994.97     31.15 o 
   1  21  14       83.16       96.25     13.47 o 
  -2  22  14      103.12       93.96     19.88 o 
   0  22  14       64.96       51.57     10.82 o 
   2  22  14       35.70       33.56     15.62 o 
  -3  23  14      100.09      118.97     24.12 o 
  -1  23  14       37.78       50.16     11.27 o 
   1  23  14      181.89      200.30     17.28 o 
  -2  24  14       29.50       41.06     16.07 o 
   0  24  14      183.13      139.13     15.04 o 
   2  24  14       46.49       26.95     15.39 o 
  -3  25  14        3.61       -1.52     16.98 o 
  -1  25  14       11.97        6.74     10.94 o 
   1  25  14       55.60       67.50     12.62 o 
  -2  26  14        5.80        9.65     14.90 o 
   0  26  14       50.35       33.56     10.80 o 
   2  26  14       29.33       34.34     16.84 o 
  -1  27  14       44.18       30.56     12.72 o 
   1  27  14       40.44       25.45     12.47 o 
  -2  28  14      179.62      210.88     27.93 o 
   0  28  14       79.10       73.77     13.04 o 
   2  28  14       51.66       42.40     18.43 o 
  -1  29  14      134.55      151.33     23.29 o 
   1  29  14       31.68       17.17     12.30 o 
  -2  30  14       43.93       50.39     18.86 o 
   0  30  14       96.46       78.11     14.03 o 
  -1  31  14       43.55       30.72     16.28 o 
   1  31  14        5.98        2.71     11.92 o 
  -2  32  14       64.73       79.46     21.96 o 
   0  32  14        4.41        4.03     12.19 o 
  -1  33  14      209.57      292.47     32.10 o 
   1  33  14       14.22       19.78     13.98 o 
   0  34  14       25.12       15.53     15.41 o 
  -1  35  14       13.20        9.89     15.98 o 
   0  36  14      216.26      246.39     29.33 o 
  -3   1  15        6.36        9.49     13.46 o 
  -1   1  15       76.14       39.99      8.61 o 
   1   1  15      227.42      213.13     15.94 o 
   3   1  15       59.46       67.94     16.99 o 
  -2   2  15       57.92       50.18     10.04 o 
   0   2  15      126.93       99.97     10.25 o 
   2   2  15        7.31        3.93      9.93 o 
  -3   3  15       54.35       57.47     13.84 o 
  -1   3  15      231.20      251.39     15.67 o 
   1   3  15      152.30      127.06     13.21 o 
   3   3  15      115.78      129.76     19.66 o 
  -2   4  15      117.44      111.45     12.71 o 
   0   4  15      404.05      347.32     18.11 o 
   2   4  15       46.17       45.00     12.19 o 
  -3   5  15       80.69       79.49     15.16 o 
  -1   5  15      433.69      468.58     19.18 o 
   1   5  15       70.56       53.69     10.11 o 
   3   5  15      166.63      189.51     24.60 o 
  -2   6  15       94.03       81.82     11.75 o 
   0   6  15      183.29      175.22     15.10 o 
   2   6  15      278.33      312.32     21.09 o 
  -3   7  15        2.28       -4.43     11.24 o 
  -1   7  15       39.79       22.21      8.80 o 
   1   7  15      112.87      118.17     13.07 o 
  -2   8  15       54.82       28.46      9.19 o 
   0   8  15      134.44      106.95     12.62 o 
   2   8  15      197.12      223.52     18.50 o 
  -3   9  15       73.58       83.07     17.68 o 
  -1   9  15      457.29      459.50     21.55 o 
   1   9  15        7.40       11.48      8.08 o 
  -2  10  15       44.42       34.70     10.52 o 
   0  10  15       60.89       36.57      9.44 o 
   2  10  15       58.82       40.95     10.90 o 
  -3  11  15        5.08       -1.20     15.19 o 
  -1  11  15       56.27       34.07      9.66 o 
   1  11  15      349.69      365.37     19.72 o 
  -2  12  15       93.29       55.93     12.33 o 
   0  12  15      734.57      788.46     27.30 o 
   2  12  15      138.77      149.57     16.10 o 
  -3  13  15       52.68       32.83     17.13 o 
  -1  13  15      327.36      328.98     20.36 o 
   1  13  15      327.78      356.12     20.52 o 
  -2  14  15      304.84      336.09     25.43 o 
   0  14  15      260.50      224.01     17.14 o 
   2  14  15      149.08      146.64     16.47 o 
  -3  15  15       26.76       18.26     17.48 o 
  -1  15  15      269.78      256.90     18.68 o 
   1  15  15      264.54      317.62     20.61 o 
  -2  16  15      194.45      241.37     22.82 o 
   0  16  15      110.30       98.90     13.09 o 
   2  16  15       60.38       64.46     13.25 o 
  -3  17  15       86.15      115.35     22.92 o 
  -1  17  15      154.56      147.14     15.57 o 
   1  17  15       24.58        9.68      8.78 o 
  -2  18  15      199.66      194.09     24.00 o 
   0  18  15      169.13      213.70     17.44 o 
   2  18  15       24.17       17.12     11.37 o 
  -3  19  15       53.87       40.27     19.87 o 
  -1  19  15       34.95       24.30      9.78 o 
   1  19  15       59.22       48.89     11.49 o 
  -2  20  15      223.43      239.32     27.48 o 
   0  20  15       57.37       40.40     10.47 o 
   2  20  15        1.49        2.93     13.76 o 
  -3  21  15       84.34       71.23     21.94 o 
  -1  21  15       41.96       35.76     11.09 o 
   1  21  15       27.21       26.69     10.90 o 
  -2  22  15       63.24       95.84     21.13 o 
   0  22  15       15.62       23.35      9.69 o 
   2  22  15      101.43       94.25     20.90 o 
  -1  23  15      236.66      247.33     19.86 o 
   1  23  15       55.29       53.98     12.73 o 
  -2  24  15       68.95       82.77     20.26 o 
   0  24  15       28.64       14.50     10.19 o 
   2  24  15      154.31      196.57     25.66 o 
  -1  25  15       23.33       21.73     12.84 o 
   1  25  15      164.69      164.38     17.94 o 
  -2  26  15        5.94        3.23     15.89 o 
   0  26  15      205.35      224.15     19.36 o 
  -1  27  15       82.73       90.64     19.21 o 
   1  27  15       22.47        9.43     12.99 o 
  -2  28  15       58.88       76.31     21.25 o 
   0  28  15        9.16       -1.80     10.64 o 
  -1  29  15       91.37      148.21     23.91 o 
   1  29  15      151.23      231.65     23.79 o 
  -2  30  15       57.63       57.08     20.82 o 
   0  30  15      171.02      190.84     21.56 o 
  -1  31  15       52.32       48.72     18.96 o 
   1  31  15      431.85      564.84     37.81 o 
   0  32  15        0.64        9.30     13.88 o 
  -1  33  15       96.19      127.03     23.99 o 
   0  34  15       22.73       15.89     17.10 o 
  -2   0  16      525.55      609.32     41.26 o 
   0   0  16      362.78      402.20     25.28 o 
   2   0  16        7.30       -2.71     15.06 o 
  -3   1  16       29.96       29.64     16.05 o 
  -1   1  16       70.09       70.45     10.43 o 
   1   1  16       24.08       17.61     10.40 o 
  -2   2  16      282.60      299.16     19.09 o 
   0   2  16      157.65      167.54     15.10 o 
   2   2  16      112.95      108.29     16.51 o 
  -3   3  16       15.69       25.13     15.72 o 
  -1   3  16      218.42      225.68     15.71 o 
   1   3  16      141.77      138.83     16.92 o 
  -2   4  16       36.76       27.54      9.69 o 
   0   4  16      171.58      153.90     14.50 o 
   2   4  16       32.36       18.47     11.34 o 
  -3   5  16       98.43       96.43     16.65 o 
  -1   5  16       53.03       35.41     10.24 o 
   1   5  16       38.63       54.68     10.56 o 
  -2   6  16       50.18       33.87     11.05 o 
   0   6  16      172.85      183.63     15.54 o 
   2   6  16        3.59       -0.96     10.82 o 
  -3   7  16       36.16       33.43     13.72 o 
  -1   7  16      461.18      469.55     22.63 o 
   1   7  16       70.18       57.09     11.48 o 
  -2   8  16        0.12       -0.85      9.79 o 
   0   8  16       37.11       33.48      9.52 o 
   2   8  16       73.75       92.90     14.67 o 
  -3   9  16        4.29       -5.77     15.26 o 
  -1   9  16      167.81      132.25     14.63 o 
   1   9  16      400.40      410.33     21.28 o 
  -2  10  16       67.84       66.83     12.81 o 
   0  10  16       99.78       71.91     11.76 o 
   2  10  16      278.27      349.44     23.16 o 
  -3  11  16       27.88       22.87     17.45 o 
  -1  11  16        7.05        7.82      8.76 o 
   1  11  16      148.09      137.31     15.20 o 
  -2  12  16       25.83       19.73     11.24 o 
   0  12  16       39.01       32.90      9.87 o 
   2  12  16      153.65      149.19     17.29 o 
  -3  13  16       10.18       -4.43     16.97 o 
  -1  13  16       77.51       57.12     11.84 o 
   1  13  16       35.59       26.30     10.22 o 
  -2  14  16        9.53       -1.54     11.47 o 
   0  14  16       16.57        8.59      9.02 o 
   2  14  16       14.22       24.07     11.99 o 
  -3  15  16       19.88       15.26     17.52 o 
  -1  15  16      145.87      151.53     15.89 o 
   1  15  16      131.45       94.30     13.65 o 
  -2  16  16       83.03       50.58     16.49 o 
   0  16  16      254.87      272.48     19.99 o 
   2  16  16      231.03      309.35     22.92 o 
  -1  17  16       26.83       26.44     10.31 o 
   1  17  16      429.43      481.93     24.01 o 
  -2  18  16      116.69      102.85     21.26 o 
   0  18  16      110.87      119.48     14.87 o 
   2  18  16       68.09       78.84     15.63 o 
  -1  19  16       46.50       19.72     10.80 o 
   1  19  16      191.01      240.78     19.84 o 
  -2  20  16       71.46       61.71     18.39 o 
   0  20  16      200.15      219.71     18.74 o 
   2  20  16       15.75       33.18     17.63 o 
  -1  21  16       21.05        6.56     10.04 o 
   1  21  16        1.52        6.65     10.53 o 
  -2  22  16      216.96      283.56     33.52 o 
   0  22  16       29.84        8.00     10.15 o 
  -1  23  16       34.47       45.14     13.79 o 
   1  23  16       21.84       17.55     11.33 o 
  -2  24  16       26.91       31.68     17.57 o 
   0  24  16       49.29       37.29     11.77 o 
  -1  25  16      276.72      374.66     28.37 o 
   1  25  16        4.82        4.51     11.41 o 
  -2  26  16      197.69      226.21     29.49 o 
   0  26  16       41.16       47.09     13.07 o 
  -1  27  16       96.27      113.78     22.01 o 
   1  27  16       30.47       33.51     14.66 o 
   0  28  16      211.67      287.09     22.78 o 
  -1  29  16       77.32       86.16     21.72 o 
   0  30  16       29.21       26.57     15.52 o 
  -3   1  17        8.59        8.02     16.79 o 
  -1   1  17       77.29       66.83     11.93 o 
   1   1  17      257.88      321.83     24.41 o 
  -2   2  17       27.04       20.22     10.20 o 
   0   2  17      145.34      129.09     16.65 o 
   2   2  17      168.74      209.41     21.55 o 
  -3   3  17      254.33      345.39     31.40 o 
  -1   3  17       86.43       83.07     12.97 o 
   1   3  17       83.28       77.87     14.28 o 
  -2   4  17       22.38       15.47     11.26 o 
   0   4  17       51.33       42.02     10.59 o 
   2   4  17       63.40       66.79     15.70 o 
  -3   5  17        3.06        3.94     15.28 o 
  -1   5  17      184.92      171.40     16.69 o 
   1   5  17       12.09        4.48     10.62 o 
  -2   6  17       32.70       31.56     12.07 o 
   0   6  17       47.20       44.74     10.56 o 
   2   6  17       71.45       55.56     15.56 o 
  -3   7  17       55.69       74.93     21.51 o 
  -1   7  17      203.87      225.21     18.73 o 
   1   7  17       13.14        9.56      9.85 o 
  -2   8  17       63.91       75.72     14.37 o 
   0   8  17       48.85       36.79     10.34 o 
   2   8  17       69.53       64.58     15.61 o 
  -1   9  17        8.66        4.21      9.53 o 
   1   9  17       49.65       35.49     10.87 o 
  -2  10  17      249.05      299.28     22.16 o 
   0  10  17      277.96      277.29     19.90 o 
   2  10  17      148.88      164.33     20.28 o 
  -1  11  17        7.39        1.41      9.54 o 
   1  11  17       22.90       22.15     10.21 o 
  -2  12  17       57.59       50.03     15.55 o 
   0  12  17      157.06      153.48     16.30 o 
   2  12  17       23.94       18.95     12.82 o 
  -1  13  17      110.63      121.71     15.74 o 
   1  13  17       17.51       19.73     10.61 o 
  -2  14  17       23.20       12.53     13.47 o 
   0  14  17      161.60      147.14     18.39 o 
  -1  15  17       35.58       36.81     11.55 o 
   1  15  17       43.33       35.74     11.94 o 
  -2  16  17       26.90       11.35     15.79 o 
   0  16  17      169.95      200.37     18.47 o 
  -1  17  17      131.12      144.59     16.67 o 
   1  17  17       60.85       73.95     13.90 o 
  -2  18  17       12.92        0.74     15.91 o 
   0  18  17       18.30       12.98     10.14 o 
  -1  19  17       18.91       19.33     11.24 o 
   1  19  17       64.80       73.09     14.57 o 
  -2  20  17       55.57       51.40     19.45 o 
   0  20  17        3.29        2.79     10.67 o 
  -1  21  17      173.85      212.28     20.03 o 
   1  21  17      305.73      428.04     26.79 o 
  -2  22  17       43.63       47.51     19.40 o 
   0  22  17       36.24       34.61     12.60 o 
  -1  23  17       29.62       32.55     14.66 o 
   1  23  17      114.66      134.82     18.18 o 
   0  24  17       91.46      119.14     16.87 o 
  -1  25  17       79.62       78.95     21.16 o 
   0  26  17       48.36       46.10     14.26 o 
  -1  27  17      113.53      141.89     25.87 o 
  -2   0  18      134.02      171.21     29.46 o 
   0   0  18       63.16       28.65     17.00 o 
  -1   1  18       27.94       30.97     13.09 o 
   1   1  18       33.23       35.17     13.24 o 
  -2   2  18       25.12       13.09     12.45 o 
   0   2  18       47.97       33.80     12.37 o 
  -1   3  18       17.20       20.24     10.52 o 
   1   3  18       23.28       15.98     11.76 o 
  -2   4  18      200.47      223.37     20.67 o 
   0   4  18      214.00      231.39     21.92 o 
  -1   5  18       13.95        6.10      9.94 o 
   1   5  18      133.86      141.34     18.76 o 
  -2   6  18       58.86       75.25     15.65 o 
   0   6  18        3.38        4.39      9.75 o 
  -1   7  18       68.67       69.24     13.71 o 
   1   7  18      140.04      162.60     19.69 o 
  -2   8  18       55.43       57.80     14.25 o 
   0   8  18       87.82       84.51     13.85 o 
  -1   9  18        2.67       -5.05      9.90 o 
   1   9  18      136.57      163.60     17.57 o 
  -2  10  18       78.48       83.38     16.07 o 
   0  10  18       69.83       72.78     13.33 o 
  -1  11  18       15.21        8.96     11.00 o 
   1  11  18      170.97      223.56     20.14 o 
  -2  12  18       61.92       82.61     18.34 o 
   0  12  18        6.91        1.47     10.20 o 
  -1  13  18       41.54       42.29     13.00 o 
   1  13  18      104.19      131.36     17.01 o 
  -2  14  18       61.16       55.72     17.21 o 
   0  14  18       38.29       37.82     12.14 o 
  -1  15  18      144.49      194.71     19.46 o 
   1  15  18      133.02      141.71     17.46 o 
  -2  16  18       28.58       29.42     18.84 o 
   0  16  18       76.52       89.29     14.64 o 
  -1  17  18       21.73       20.47     12.41 o 
   1  17  18        0.26        1.07     11.84 o 
   0  18  18       47.19       38.94     12.72 o 
  -1  19  18       98.41      109.18     17.11 o 
   0  20  18       89.72       82.67     17.27 o 
  -1  21  18      119.28      141.93     18.54 o 
   0  22  18      139.43      132.87     18.19 o 
  -1   1  19      120.45      153.17     19.82 o 
   1   1  19       52.20       46.93     14.63 o 
  -2   2  19       45.05       52.22     16.73 o 
   0   2  19      100.76       77.54     16.04 o 
  -1   3  19       86.85      107.66     18.09 o 
   1   3  19      127.96      153.53     20.30 o 
  -2   4  19       55.74       65.23     16.00 o 
   0   4  19      116.04      112.37     18.12 o 
  -1   5  19       15.45        6.66     12.73 o 
   1   5  19       29.12       23.79     13.41 o 
  -2   6  19       18.52       15.87     14.23 o 
   0   6  19       48.57       53.69     14.69 o 
  -1   7  19      129.87      149.06     18.32 o 
   1   7  19       56.19       52.52     15.43 o 
   0   8  19       75.85       67.71     15.73 o 
  -1   9  19       13.84       27.28     12.41 o 
   1   9  19       27.67       28.31     14.15 o 
   0  10  19       66.02       61.93     13.69 o 
  -1  11  19      169.16      197.45     20.17 o 
   0  12  19       28.31       31.87     12.60 o 
  -1  13  19      216.94      278.04     23.28 o 
   0  14  19      147.92      190.80     19.85 o 
  -1  15  19       65.12       77.35     15.91 o 
   0  16  19       96.81      107.01     16.61 o 
   0   0  20      167.74      220.49     34.41 o 
  -1   1  20       73.61       73.21     16.78 o 
   0   2  20       74.69      119.28     19.09 o 
  -1   3  20        0.66       -3.13     12.70 o 
   0   4  20       80.50       85.78     17.54 o 
  -1   5  20      111.74      119.58     19.09 o 
   0   6  20      117.42      145.56     24.27 o 
                                                 
